# Supplementary material for: Triaqua-1κO,2κ2 O-bis­(2,2′-bipyridine)-1κ2 N,N′;2κ2 N,N′-chlorido-1κCl-μ-terephthalato-1:2κ2 O 1:O 4-dicopper(II) nitrate monohydrate
Source: Acta Crystallogr Sect E Struct Rep Online. 2012 May 12;68(Pt 6):m746–7. doi: 10.1107/S1600536812019848 (PMC3379086; doi:10.1107/S1600536812019848)
Supplement: Supplementary file 1 [file e-68-0m746-sup1.cif]

##############################################################################
#                                                                            #
# This CIF contains the data in a paper accepted for publication in          #
# Acta Crystallographica Section E. It conforms to the requirements of       #
# Notes for Authors for Acta Crystallographica Section E, and has been       #
# peer reviewed under the auspices of the IUCr Commission on Journals.       #
#                                                                            #
# Full details of the Crystallographic Information File format               #
# are given in the paper "The Crystallographic Information File (CIF):       #
# a New Standard Archive File for Crystallography" by S. R. Hall, F. H.      #
# Allen and I. D. Brown [Acta Cryst. (1991), A47, 655-685].                  #
#                                                                            #
# The current version of the core CIF dictionary is obtainable from          #
# ftp://ftp.iucr.org/pub/cif_core.dic.                                       #
#                                                                            #
# Software is freely available for graphical display of the structure(s)     #
# in this CIF. For information consult the CIF software page                 #
# http://www.iucr.org/resources/cif/software.                                #
#                                                                            #
# This file may be used for bona fide research purposes within the           #
# scientific community so long as proper attribution is given to the journal # 
# article from which it was obtained.                                        #
#                                                                            #
##############################################################################
data_I
_audit_creation_method     SHELXL-97
_chemical_name_systematic
;
Triaqua-1\k<i>O</i>,2\k^2^<i>O</i>-bis(2,2'-bipyridine)-
1\k^2^<i>N</i>,<i>N</i>';2\k^2^<i>N</i>,<i>N</i>'-chlorido-1\k<i>Cl</i>-
\m-terephthalato-1:2\k^2^<i>O</i>^1^:<i>O</i>^4^-dicopper(II)
nitrate monohydrate
;
_chemical_name_common     ?
_chemical_formula_moiety     'C28 H26 Cl Cu2 N4 O7 +, N O3 -, H2 O'
_chemical_formula_sum     'C28 H28 Cl Cu2 N5 O11'
_chemical_formula_iupac
                           '[Cu2 (C8 H4 O4) Cl (C10 H8 N2)2 (H2 O)3] N O3, H2 O'
_chemical_formula_weight     773.08
_chemical_melting_point     ?
_symmetry_cell_setting     triclinic
_symmetry_space_group_name_H-M     'P -1'
_symmetry_space_group_name_Hall     '-P 1'
loop_
    _symmetry_equiv_pos_as_xyz
    'x, y, z'
    '-x, -y, -z'
_cell_length_a     10.155(2)
_cell_length_b     11.204(2)
_cell_length_c     15.454(3)
_cell_angle_alpha     76.34(3)
_cell_angle_beta     83.61(3)
_cell_angle_gamma     64.90(3)
_cell_volume     1547.1(5)
_cell_formula_units_Z     2
_cell_measurement_reflns_used     9787
_cell_measurement_theta_min     3.04
_cell_measurement_theta_max     27.51
_cell_measurement_temperature     293(2)
_cell_special_details     ?
_exptl_crystal_description     block
_exptl_crystal_colour     blue
_exptl_crystal_size_max     0.20
_exptl_crystal_size_mid     0.20
_exptl_crystal_size_min     0.20
_exptl_crystal_density_diffrn     1.660
_exptl_crystal_density_meas     ?
_exptl_crystal_density_method     'not measured'
_exptl_crystal_F_000     788
_exptl_absorpt_coefficient_mu     1.530
_exptl_absorpt_correction_type     multi-scan
_exptl_absorpt_process_details     '(Allen <i>et al.</i>, 1991)'
_exptl_absorpt_correction_T_min     0.7495
_exptl_absorpt_correction_T_max     0.7495
_exptl_special_details     ?
_diffrn_ambient_temperature     293(2)
_diffrn_radiation_type     MoK\a
_diffrn_radiation_wavelength     0.71073
_diffrn_radiation_source     'fine-focus sealed tube'
_diffrn_radiation_monochromator     graphite
_diffrn_measurement_device_type     'Rigaku R-AXIS RAPID IP area-detector'
_diffrn_measurement_method     '\w scans'
_diffrn_detector_area_resol_mean     ?
_diffrn_reflns_number     15250
_diffrn_reflns_av_R_equivalents     0.0407
_diffrn_reflns_av_sigmaI/netI     0.0576
_diffrn_reflns_theta_min     3.20
_diffrn_reflns_theta_max     27.48
_diffrn_reflns_theta_full     27.48
_diffrn_measured_fraction_theta_max     0.982
_diffrn_measured_fraction_theta_full     0.982
_diffrn_reflns_limit_h_min     -12
_diffrn_reflns_limit_h_max     13
_diffrn_reflns_limit_k_min     -14
_diffrn_reflns_limit_k_max     14
_diffrn_reflns_limit_l_min     -20
_diffrn_reflns_limit_l_max     20
_diffrn_standards_number     ?
_diffrn_standards_interval_count     ?
_diffrn_standards_interval_time     ?
_diffrn_standards_decay_%     ?
_refine_special_details
;
Refinement of <i>F</i>^2^ against ALL reflections. The weighted <i>R</i>-factor
<i>wR</i> and goodness of fit <i>S</i> are based on <i>F</i>^2^, conventional
<i>R</i>-factors <i>R</i> are based on <i>F</i>, with <i>F</i> set to zero for
negative <i>F</i>^2^. The threshold expression of <i>F</i>^2^ >
\s(<i>F</i>^2^) is used only for calculating <i>R</i>-factors(gt) <i>etc</i>.
and is not relevant to the choice of reflections for refinement.
<i>R</i>-factors based on <i>F</i>^2^ are statistically about twice as large
as those based on <i>F</i>, and <i>R</i>- factors based on ALL data will be
even larger.
;
_reflns_number_total     6973
_reflns_number_gt     4651
_reflns_threshold_expression     I>2\s(I)
_refine_ls_structure_factor_coef     Fsqd
_refine_ls_matrix_type     full
_refine_ls_R_factor_all     0.0843
_refine_ls_R_factor_gt     0.0522
_refine_ls_wR_factor_gt     0.1543
_refine_ls_wR_factor_ref     0.1724
_refine_ls_goodness_of_fit_ref     1.041
_refine_ls_restrained_S_all     1.041
_refine_ls_number_reflns     6973
_refine_ls_number_parameters     412
_refine_ls_number_restraints     0
_refine_ls_hydrogen_treatment     constr
_refine_ls_weighting_scheme     calc
_refine_ls_weighting_details
         'calc w=1/[\s^2^(Fo^2^)+(0.0996P)^2^+0.0000P] where P=(Fo^2^+2Fc^2^)/3'
_atom_sites_solution_hydrogens     geom
_atom_sites_solution_primary     direct
_atom_sites_solution_secondary     difmap
_refine_ls_shift/su_max     0.001
_refine_ls_shift/su_mean     0.000
_refine_diff_density_max     0.709
_refine_diff_density_min     -0.638
_refine_ls_extinction_method     none
_refine_ls_extinction_coef     ?
loop_
    _atom_type_symbol
    _atom_type_description
    _atom_type_scat_dispersion_real
    _atom_type_scat_dispersion_imag
    _atom_type_scat_source
    'C' 'C' 0.0033 0.0016
                         'International Tables Vol C Tables 4.2.6.8 and 6.1.1.4'
    'H' 'H' 0.0000 0.0000
                         'International Tables Vol C Tables 4.2.6.8 and 6.1.1.4'
    'N' 'N' 0.0061 0.0033
                         'International Tables Vol C Tables 4.2.6.8 and 6.1.1.4'
    'O' 'O' 0.0106 0.0060
                         'International Tables Vol C Tables 4.2.6.8 and 6.1.1.4'
    'Cl' 'Cl' 0.1484 0.1585
                         'International Tables Vol C Tables 4.2.6.8 and 6.1.1.4'
    'Cu' 'Cu' 0.3201 1.2651
                         'International Tables Vol C Tables 4.2.6.8 and 6.1.1.4'
_computing_data_collection     'RAPID-AUTO (Rigaku, 1998)'
_computing_cell_refinement     'RAPID-AUTO (Rigaku, 1998)'
_computing_data_reduction     'CrystalStructure (Rigaku/MSC, 2004)'
_computing_structure_solution     'SHELXS97 (Sheldrick, 2008)'
_computing_structure_refinement     'SHELXL97 (Sheldrick, 2008)'
_computing_molecular_graphics     'SHELXTL (Sheldrick, 2008)'
_computing_publication_material     'SHELXL97 (Sheldrick, 2008)'
loop_
    _atom_site_type_symbol
    _atom_site_label
    _atom_site_fract_x
    _atom_site_fract_y
    _atom_site_fract_z
    _atom_site_U_iso_or_equiv
    _atom_site_adp_type
    _atom_site_calc_flag
    _atom_site_refinement_flags
    _atom_site_occupancy
    _atom_site_symmetry_multiplicity
    _atom_site_disorder_assembly
    _atom_site_disorder_group
    C C1 0.7820(5) -0.0785(4) 0.9109(3) 0.0584(11) Uani d . 1 1 . .
    H H1 0.7098 -0.0158 0.8713 0.070 Uiso calc R 1 1 . .
    C C2 0.9029(5) -0.0580(5) 0.9167(3) 0.0695(13) Uani d . 1 1 . .
    H H2 0.9134 0.0171 0.8812 0.083 Uiso calc R 1 1 . .
    C C3 1.0111(5) -0.1505(5) 0.9762(4) 0.0672(13) Uani d . 1 1 . .
    H H3 1.0948 -0.1383 0.9812 0.081 Uiso calc R 1 1 . .
    C C4 0.9918(4) -0.2604(5) 1.0278(3) 0.0582(11) Uani d . 1 1 . .
    H H4 1.0615 -0.3226 1.0690 0.070 Uiso calc R 1 1 . .
    C C5 0.8687(4) -0.2772(4) 1.0176(2) 0.0445(9) Uani d . 1 1 . .
    C C6 0.8399(4) -0.3956(4) 1.0644(2) 0.0433(9) Uani d . 1 1 . .
    C C7 0.9351(4) -0.5015(4) 1.1251(3) 0.0529(10) Uani d . 1 1 . .
    H H7 1.0217 -0.5010 1.1389 0.063 Uiso calc R 1 1 . .
    C C8 0.8985(5) -0.6078(4) 1.1646(3) 0.0604(12) Uani d . 1 1 . .
    H H8 0.9589 -0.6789 1.2068 0.072 Uiso calc R 1 1 . .
    C C9 0.7713(5) -0.6070(5) 1.1406(3) 0.0622(12) Uani d . 1 1 . .
    H H9 0.7459 -0.6784 1.1660 0.075 Uiso calc R 1 1 . .
    C C10 0.6826(5) -0.5008(4) 1.0793(3) 0.0567(11) Uani d . 1 1 . .
    H H10 0.5975 -0.5014 1.0631 0.068 Uiso calc R 1 1 . .
    C C11 0.3524(4) -0.0015(4) 0.8602(2) 0.0437(9) Uani d . 1 1 . .
    C C12 0.2979(4) 0.1371(4) 0.8007(2) 0.0409(8) Uani d . 1 1 . .
    C C13 0.3831(4) 0.2104(4) 0.7815(2) 0.0440(9) Uani d . 1 1 . .
    H H13 0.4748 0.1742 0.8063 0.053 Uiso calc R 1 1 . .
    C C14 0.3321(4) 0.3363(4) 0.7260(2) 0.0469(9) Uani d . 1 1 . .
    H H14 0.3890 0.3852 0.7146 0.056 Uiso calc R 1 1 . .
    C C15 0.1970(4) 0.3906(4) 0.6871(2) 0.0401(8) Uani d . 1 1 . .
    C C16 0.1122(4) 0.3172(4) 0.7056(2) 0.0447(9) Uani d . 1 1 . .
    H H16 0.0212 0.3530 0.6797 0.054 Uiso calc R 1 1 . .
    C C17 0.1612(4) 0.1924(4) 0.7615(2) 0.0460(9) Uani d . 1 1 . .
    H H17 0.1033 0.1445 0.7735 0.055 Uiso calc R 1 1 . .
    C C18 0.1432(4) 0.5279(4) 0.6280(2) 0.0439(9) Uani d . 1 1 . .
    C C19 -0.1753(5) 1.0261(4) 0.4078(3) 0.0572(11) Uani d . 1 1 . .
    H H19 -0.0873 1.0215 0.4236 0.069 Uiso calc R 1 1 . .
    C C20 -0.2627(5) 1.1375(5) 0.3472(3) 0.0660(12) Uani d . 1 1 . .
    H H20 -0.2348 1.2078 0.3237 0.079 Uiso calc R 1 1 . .
    C C21 -0.3912(5) 1.1430(5) 0.3221(3) 0.0628(12) Uani d . 1 1 . .
    H H21 -0.4497 1.2157 0.2800 0.075 Uiso calc R 1 1 . .
    C C22 -0.4321(4) 1.0399(4) 0.3602(3) 0.0562(11) Uani d . 1 1 . .
    H H22 -0.5196 1.0425 0.3452 0.067 Uiso calc R 1 1 . .
    C C23 -0.3402(4) 0.9309(4) 0.4219(2) 0.0444(9) Uani d . 1 1 . .
    C C24 -0.3718(4) 0.8138(4) 0.4664(3) 0.0471(9) Uani d . 1 1 . .
    C C25 -0.4963(4) 0.7998(5) 0.4544(3) 0.0578(11) Uani d . 1 1 . .
    H H25 -0.5672 0.8660 0.4154 0.069 Uiso calc R 1 1 . .
    C C26 -0.5148(5) 0.6861(5) 0.5011(4) 0.0688(13) Uani d . 1 1 . .
    H H26 -0.5976 0.6741 0.4933 0.083 Uiso calc R 1 1 . .
    C C27 -0.4091(5) 0.5916(5) 0.5591(3) 0.0707(14) Uani d . 1 1 . .
    H H27 -0.4195 0.5146 0.5911 0.085 Uiso calc R 1 1 . .
    C C28 -0.2876(5) 0.6112(4) 0.5696(3) 0.0612(11) Uani d . 1 1 . .
    H H28 -0.2173 0.5473 0.6099 0.073 Uiso calc R 1 1 . .
    Cl Cl1 -0.17909(11) 0.86425(11) 0.67434(7) 0.0570(3) Uani d . 1 1 . .
    Cu Cu1 0.59529(5) -0.23100(4) 0.95432(3) 0.04425(17) Uani d . 1 1 . .
    Cu Cu2 -0.09653(5) 0.75958(5) 0.53220(3) 0.04651(17) Uani d . 1 1 . .
    N N1 0.7627(3) -0.1860(3) 0.9601(2) 0.0457(7) Uani d . 1 1 . .
    N N2 0.7162(3) -0.3949(3) 1.0418(2) 0.0450(7) Uani d . 1 1 . .
    N N3 -0.2673(3) 0.7199(3) 0.5236(2) 0.0462(7) Uani d . 1 1 . .
    N N4 -0.2143(3) 0.9249(3) 0.4442(2) 0.0473(8) Uani d . 1 1 . .
    N N5 0.3000(4) 0.6385(4) 0.1813(2) 0.0597(10) Uani d . 1 1 . .
    O O1 0.4807(3) -0.0500(3) 0.88775(19) 0.0536(7) Uani d . 1 1 . .
    O O2 0.2685(3) -0.0594(3) 0.8763(2) 0.0637(9) Uani d . 1 1 . .
    O O3 0.0152(3) 0.5775(3) 0.59884(19) 0.0547(7) Uani d . 1 1 . .
    O O4 0.2273(3) 0.5869(3) 0.6131(2) 0.0639(9) Uani d . 1 1 . .
    O O5 0.0782(3) 0.7958(3) 0.5013(2) 0.0637(9) Uani d . 1 1 . .
    O O6 0.4297(3) -0.2800(3) 0.9705(2) 0.0651(9) Uani d . 1 1 . .
    O O7 0.6810(2) -0.31174(19) 0.82969(13) 0.0757(9) Uani d . 1 1 . .
    O O8 0.3190(2) 0.73970(19) 0.16260(13) 0.1204(16) Uani d R 1 1 . .
    O O9 0.2562(2) 0.60351(19) 0.25133(13) 0.183(3) Uani d R 1 1 . .
    O O10 0.3218(2) 0.57418(19) 0.12290(13) 0.1219(16) Uani d R 1 1 . .
    O O11 0.1857(2) 0.84194(19) 0.33688(13) 0.1176(16) Uani d R 1 1 . .
    H H5A 0.1636 0.7593 0.5220 0.141 Uiso d R 1 1 . .
    H H5B 0.0846 0.7747 0.4504 0.141 Uiso d R 1 1 . .
    H H6A 0.3714 -0.2463 0.9265 0.141 Uiso d R 1 1 . .
    H H6B 0.3798 -0.2936 1.0171 0.141 Uiso d R 1 1 . .
    H H7A 0.7169 -0.2841 0.7805 0.141 Uiso d R 1 1 . .
    H H7B 0.6878 -0.3903 0.8283 0.141 Uiso d R 1 1 . .
    H H11A 0.2265 0.8103 0.2905 0.141 Uiso d R 1 1 . .
    H H11B 0.1831 0.9200 0.3289 0.141 Uiso d R 1 1 . .
loop_
    _atom_site_aniso_label
    _atom_site_aniso_U_11
    _atom_site_aniso_U_22
    _atom_site_aniso_U_33
    _atom_site_aniso_U_12
    _atom_site_aniso_U_13
    _atom_site_aniso_U_23
    C1 0.054(2) 0.057(3) 0.072(3) -0.033(2) -0.004(2) -0.006(2)
    C2 0.069(3) 0.069(3) 0.090(3) -0.047(3) 0.006(3) -0.020(3)
    C3 0.045(2) 0.076(3) 0.100(4) -0.035(2) 0.006(2) -0.038(3)
    C4 0.038(2) 0.076(3) 0.068(3) -0.022(2) -0.0039(19) -0.031(2)
    C5 0.0328(19) 0.053(2) 0.050(2) -0.0153(16) 0.0002(15) -0.0207(18)
    C6 0.0358(19) 0.052(2) 0.0386(18) -0.0123(16) -0.0024(15) -0.0136(17)
    C7 0.040(2) 0.057(2) 0.051(2) -0.0039(18) -0.0099(17) -0.018(2)
    C8 0.062(3) 0.052(2) 0.044(2) -0.002(2) -0.0144(19) -0.003(2)
    C9 0.069(3) 0.056(3) 0.055(2) -0.025(2) -0.007(2) 0.004(2)
    C10 0.057(3) 0.049(2) 0.059(2) -0.025(2) -0.012(2) 0.008(2)
    C11 0.040(2) 0.0400(19) 0.0444(19) -0.0133(16) -0.0021(15) -0.0018(17)
    C12 0.040(2) 0.0375(18) 0.0428(19) -0.0143(15) -0.0020(15) -0.0071(16)
    C13 0.0378(19) 0.0365(19) 0.052(2) -0.0103(15) -0.0084(16) -0.0046(17)
    C14 0.047(2) 0.046(2) 0.051(2) -0.0242(17) -0.0042(17) -0.0021(18)
    C15 0.0408(19) 0.0366(18) 0.0383(18) -0.0124(15) -0.0001(15) -0.0063(16)
    C16 0.0362(19) 0.040(2) 0.051(2) -0.0108(15) -0.0090(16) -0.0032(17)
    C17 0.045(2) 0.044(2) 0.051(2) -0.0223(17) -0.0038(17) -0.0056(18)
    C18 0.038(2) 0.040(2) 0.048(2) -0.0117(16) -0.0022(16) -0.0053(17)
    C19 0.054(2) 0.055(2) 0.058(2) -0.025(2) -0.0182(19) 0.009(2)
    C20 0.075(3) 0.056(3) 0.057(3) -0.023(2) -0.012(2) 0.003(2)
    C21 0.059(3) 0.058(3) 0.050(2) -0.007(2) -0.017(2) 0.002(2)
    C22 0.043(2) 0.064(3) 0.052(2) -0.0077(19) -0.0133(18) -0.016(2)
    C23 0.038(2) 0.053(2) 0.0393(18) -0.0120(17) -0.0017(15) -0.0176(17)
    C24 0.039(2) 0.056(2) 0.049(2) -0.0161(17) 0.0027(16) -0.0249(19)
    C25 0.038(2) 0.076(3) 0.066(3) -0.020(2) -0.0041(19) -0.030(2)
    C26 0.044(3) 0.081(3) 0.096(4) -0.034(2) 0.005(2) -0.033(3)
    C27 0.069(3) 0.067(3) 0.094(4) -0.046(3) 0.015(3) -0.022(3)
    C28 0.055(3) 0.053(2) 0.077(3) -0.027(2) 0.002(2) -0.008(2)
    Cl1 0.0546(6) 0.0614(6) 0.0501(5) -0.0198(5) -0.0087(4) -0.0068(5)
    Cu1 0.0352(3) 0.0418(3) 0.0544(3) -0.0203(2) -0.0121(2) 0.0060(2)
    Cu2 0.0362(3) 0.0433(3) 0.0569(3) -0.0192(2) -0.0132(2) 0.0064(2)
    N1 0.0398(17) 0.0490(18) 0.0527(18) -0.0235(14) -0.0049(14) -0.0068(15)
    N2 0.0414(17) 0.0428(17) 0.0480(17) -0.0185(14) -0.0081(13) 0.0015(15)
    N3 0.0364(16) 0.0481(18) 0.0557(18) -0.0184(14) -0.0024(14) -0.0110(16)
    N4 0.0433(18) 0.0473(18) 0.0467(17) -0.0185(14) -0.0095(14) 0.0022(15)
    N5 0.063(2) 0.054(2) 0.061(2) -0.0309(19) 0.0025(18) 0.0004(19)
    O1 0.0440(15) 0.0427(15) 0.0704(18) -0.0214(12) -0.0156(13) 0.0087(14)
    O2 0.0460(16) 0.0582(18) 0.080(2) -0.0285(14) -0.0166(14) 0.0198(16)
    O3 0.0453(15) 0.0418(14) 0.0716(18) -0.0203(12) -0.0163(13) 0.0097(14)
    O4 0.0499(17) 0.0563(17) 0.080(2) -0.0284(14) -0.0187(15) 0.0174(16)
    O5 0.0411(15) 0.0654(19) 0.078(2) -0.0273(14) -0.0164(14) 0.0138(16)
    O6 0.0430(15) 0.0609(18) 0.089(2) -0.0323(14) -0.0151(14) 0.0168(17)
    O7 0.096(3) 0.067(2) 0.073(2) -0.0429(19) -0.0019(18) -0.0145(17)
    O8 0.142(4) 0.080(3) 0.156(4) -0.064(3) 0.007(3) -0.027(3)
    O9 0.225(7) 0.198(6) 0.123(4) -0.118(6) 0.055(4) 0.004(4)
    O10 0.114(4) 0.109(4) 0.155(5) -0.040(3) -0.007(3) -0.060(3)
    O11 0.174(5) 0.100(3) 0.095(3) -0.079(3) 0.039(3) -0.027(3)
_geom_special_details
;
All e.s.d.'s (except the e.s.d. in the dihedral angle between two l.s. planes)
are estimated using the full covariance matrix. The cell e.s.d.'s are taken
into account individually in the estimation of e.s.d.'s in distances, angles
and torsion angles; correlations between e.s.d.'s in cell parameters are only
used when they are defined by crystal symmetry. An approximate (isotropic)
treatment of cell e.s.d.'s is used for estimating e.s.d.'s involving l.s.
planes.
;
loop_
    _geom_bond_atom_site_label_1
    _geom_bond_atom_site_label_2
    _geom_bond_site_symmetry_2
    _geom_bond_distance
    _geom_bond_publ_flag
    C1 N1 . 1.342(5) ?
    C1 C2 . 1.358(6) ?
    C1 H1 . 0.9300 ?
    C2 C3 . 1.391(7) ?
    C2 H2 . 0.9300 ?
    C3 C4 . 1.377(6) ?
    C3 H3 . 0.9300 ?
    C4 C5 . 1.371(5) ?
    C4 H4 . 0.9300 ?
    C5 N1 . 1.358(5) ?
    C5 C6 . 1.481(5) ?
    C6 N2 . 1.338(5) ?
    C6 C7 . 1.388(5) ?
    C7 C8 . 1.382(6) ?
    C7 H7 . 0.9300 ?
    C8 C9 . 1.379(6) ?
    C8 H8 . 0.9300 ?
    C9 C10 . 1.368(6) ?
    C9 H9 . 0.9300 ?
    C10 N2 . 1.355(5) ?
    C10 H10 . 0.9300 ?
    C11 O2 . 1.246(4) ?
    C11 O1 . 1.260(4) ?
    C11 C12 . 1.507(5) ?
    C12 C13 . 1.393(5) ?
    C12 C17 . 1.400(5) ?
    C13 C14 . 1.379(5) ?
    C13 H13 . 0.9300 ?
    C14 C15 . 1.385(5) ?
    C14 H14 . 0.9300 ?
    C15 C16 . 1.392(5) ?
    C15 C18 . 1.495(5) ?
    C16 C17 . 1.372(5) ?
    C16 H16 . 0.9300 ?
    C17 H17 . 0.9300 ?
    C18 O4 . 1.257(4) ?
    C18 O3 . 1.265(4) ?
    C19 N4 . 1.337(5) ?
    C19 C20 . 1.384(6) ?
    C19 H19 . 0.9300 ?
    C20 C21 . 1.374(6) ?
    C20 H20 . 0.9300 ?
    C21 C22 . 1.373(6) ?
    C21 H21 . 0.9300 ?
    C22 C23 . 1.397(5) ?
    C22 H22 . 0.9300 ?
    C23 N4 . 1.330(5) ?
    C23 C24 . 1.476(5) ?
    C24 N3 . 1.355(5) ?
    C24 C25 . 1.375(6) ?
    C25 C26 . 1.385(6) ?
    C25 H25 . 0.9300 ?
    C26 C27 . 1.370(7) ?
    C26 H26 . 0.9300 ?
    C27 C28 . 1.374(6) ?
    C27 H27 . 0.9300 ?
    C28 N3 . 1.342(5) ?
    C28 H28 . 0.9300 ?
    Cl1 Cu2 . 2.6222(14) ?
    Cu1 O1 . 1.950(3) ?
    Cu1 O6 . 1.954(3) ?
    Cu1 N1 . 1.983(3) ?
    Cu1 N2 . 1.997(3) ?
    Cu1 O7 . 2.251(2) ?
    Cu2 O3 . 1.953(3) ?
    Cu2 O5 . 1.967(3) ?
    Cu2 N3 . 1.989(3) ?
    Cu2 N4 . 2.001(3) ?
    N5 O9 . 1.167(4) ?
    N5 O8 . 1.194(4) ?
    N5 O10 . 1.230(5) ?
    O5 H5A . 0.8491 ?
    O5 H5B . 0.8602 ?
    O6 H6A . 0.8570 ?
    O6 H6B . 0.8543 ?
    O7 H7A . 0.8545 ?
    O7 H7B . 0.8581 ?
    O11 H11A . 0.8600 ?
    O11 H11B . 0.8431 ?
loop_
    _geom_angle_atom_site_label_1
    _geom_angle_atom_site_label_2
    _geom_angle_atom_site_label_3
    _geom_angle_site_symmetry_1
    _geom_angle_site_symmetry_3
    _geom_angle
    _geom_angle_publ_flag
    N1 C1 C2 . . 122.5(4) ?
    N1 C1 H1 . . 118.8 ?
    C2 C1 H1 . . 118.8 ?
    C1 C2 C3 . . 119.3(4) ?
    C1 C2 H2 . . 120.3 ?
    C3 C2 H2 . . 120.3 ?
    C4 C3 C2 . . 118.7(4) ?
    C4 C3 H3 . . 120.6 ?
    C2 C3 H3 . . 120.6 ?
    C5 C4 C3 . . 119.3(4) ?
    C5 C4 H4 . . 120.4 ?
    C3 C4 H4 . . 120.4 ?
    N1 C5 C4 . . 121.8(4) ?
    N1 C5 C6 . . 113.7(3) ?
    C4 C5 C6 . . 124.5(4) ?
    N2 C6 C7 . . 122.0(4) ?
    N2 C6 C5 . . 114.8(3) ?
    C7 C6 C5 . . 123.2(4) ?
    C8 C7 C6 . . 118.6(4) ?
    C8 C7 H7 . . 120.7 ?
    C6 C7 H7 . . 120.7 ?
    C9 C8 C7 . . 119.1(4) ?
    C9 C8 H8 . . 120.5 ?
    C7 C8 H8 . . 120.5 ?
    C10 C9 C8 . . 119.8(4) ?
    C10 C9 H9 . . 120.1 ?
    C8 C9 H9 . . 120.1 ?
    N2 C10 C9 . . 121.5(4) ?
    N2 C10 H10 . . 119.3 ?
    C9 C10 H10 . . 119.3 ?
    O2 C11 O1 . . 125.6(3) ?
    O2 C11 C12 . . 117.6(3) ?
    O1 C11 C12 . . 116.8(3) ?
    C13 C12 C17 . . 118.9(3) ?
    C13 C12 C11 . . 121.3(3) ?
    C17 C12 C11 . . 119.8(3) ?
    C14 C13 C12 . . 120.4(3) ?
    C14 C13 H13 . . 119.8 ?
    C12 C13 H13 . . 119.8 ?
    C13 C14 C15 . . 120.6(3) ?
    C13 C14 H14 . . 119.7 ?
    C15 C14 H14 . . 119.7 ?
    C14 C15 C16 . . 119.1(3) ?
    C14 C15 C18 . . 119.7(3) ?
    C16 C15 C18 . . 121.2(3) ?
    C17 C16 C15 . . 120.7(3) ?
    C17 C16 H16 . . 119.6 ?
    C15 C16 H16 . . 119.6 ?
    C16 C17 C12 . . 120.3(3) ?
    C16 C17 H17 . . 119.9 ?
    C12 C17 H17 . . 119.9 ?
    O4 C18 O3 . . 125.0(3) ?
    O4 C18 C15 . . 117.4(3) ?
    O3 C18 C15 . . 117.6(3) ?
    N4 C19 C20 . . 121.6(4) ?
    N4 C19 H19 . . 119.2 ?
    C20 C19 H19 . . 119.2 ?
    C21 C20 C19 . . 119.3(4) ?
    C21 C20 H20 . . 120.4 ?
    C19 C20 H20 . . 120.4 ?
    C22 C21 C20 . . 119.1(4) ?
    C22 C21 H21 . . 120.5 ?
    C20 C21 H21 . . 120.5 ?
    C21 C22 C23 . . 119.0(4) ?
    C21 C22 H22 . . 120.5 ?
    C23 C22 H22 . . 120.5 ?
    N4 C23 C22 . . 121.5(4) ?
    N4 C23 C24 . . 114.7(3) ?
    C22 C23 C24 . . 123.8(4) ?
    N3 C24 C25 . . 121.7(4) ?
    N3 C24 C23 . . 113.7(3) ?
    C25 C24 C23 . . 124.5(4) ?
    C24 C25 C26 . . 119.2(4) ?
    C24 C25 H25 . . 120.4 ?
    C26 C25 H25 . . 120.4 ?
    C27 C26 C25 . . 118.8(4) ?
    C27 C26 H26 . . 120.6 ?
    C25 C26 H26 . . 120.6 ?
    C26 C27 C28 . . 119.7(4) ?
    C26 C27 H27 . . 120.2 ?
    C28 C27 H27 . . 120.2 ?
    N3 C28 C27 . . 122.0(4) ?
    N3 C28 H28 . . 119.0 ?
    C27 C28 H28 . . 119.0 ?
    O1 Cu1 O6 . . 92.65(12) ?
    O1 Cu1 N1 . . 91.80(12) ?
    O6 Cu1 N1 . . 170.29(13) ?
    O1 Cu1 N2 . . 167.42(13) ?
    O6 Cu1 N2 . . 92.88(12) ?
    N1 Cu1 N2 . . 81.12(13) ?
    O1 Cu1 O7 . . 92.92(11) ?
    O6 Cu1 O7 . . 95.55(12) ?
    N1 Cu1 O7 . . 92.84(11) ?
    N2 Cu1 O7 . . 97.78(11) ?
    O3 Cu2 O5 . . 92.61(12) ?
    O3 Cu2 N3 . . 92.51(12) ?
    O5 Cu2 N3 . . 162.04(14) ?
    O3 Cu2 N4 . . 167.36(14) ?
    O5 Cu2 N4 . . 91.12(12) ?
    N3 Cu2 N4 . . 80.46(13) ?
    O3 Cu2 Cl1 . . 94.28(10) ?
    O5 Cu2 Cl1 . . 98.55(11) ?
    N3 Cu2 Cl1 . . 98.21(10) ?
    N4 Cu2 Cl1 . . 97.10(11) ?
    C1 N1 C5 . . 118.4(3) ?
    C1 N1 Cu1 . . 126.3(3) ?
    C5 N1 Cu1 . . 115.3(3) ?
    C6 N2 C10 . . 119.0(3) ?
    C6 N2 Cu1 . . 115.0(2) ?
    C10 N2 Cu1 . . 126.0(3) ?
    C28 N3 C24 . . 118.5(4) ?
    C28 N3 Cu2 . . 126.0(3) ?
    C24 N3 Cu2 . . 115.6(3) ?
    C23 N4 C19 . . 119.5(3) ?
    C23 N4 Cu2 . . 115.6(3) ?
    C19 N4 Cu2 . . 124.9(3) ?
    O9 N5 O8 . . 121.9(4) ?
    O9 N5 O10 . . 120.2(3) ?
    O8 N5 O10 . . 117.8(3) ?
    C11 O1 Cu1 . . 128.7(2) ?
    C18 O3 Cu2 . . 128.4(2) ?
    Cu2 O5 H5A . . 133.7 ?
    Cu2 O5 H5B . . 90.8 ?
    H5A O5 H5B . . 106.8 ?
    Cu1 O6 H6A . . 115.0 ?
    Cu1 O6 H6B . . 130.8 ?
    H6A O6 H6B . . 106.7 ?
    Cu1 O7 H7A . . 134.4 ?
    Cu1 O7 H7B . . 118.9 ?
    H7A O7 H7B . . 106.5 ?
    H11A O11 H11B . . 107.4 ?
loop_
    _geom_torsion_atom_site_label_1
    _geom_torsion_atom_site_label_2
    _geom_torsion_atom_site_label_3
    _geom_torsion_atom_site_label_4
    _geom_torsion_site_symmetry_1
    _geom_torsion_site_symmetry_2
    _geom_torsion_site_symmetry_3
    _geom_torsion_site_symmetry_4
    _geom_torsion
    _geom_torsion_publ_flag
    N1 C1 C2 C3 . . . . -0.6(8) ?
    C1 C2 C3 C4 . . . . -0.1(8) ?
    C2 C3 C4 C5 . . . . 1.4(7) ?
    C3 C4 C5 N1 . . . . -2.2(6) ?
    C3 C4 C5 C6 . . . . 175.6(4) ?
    N1 C5 C6 N2 . . . . 1.0(5) ?
    C4 C5 C6 N2 . . . . -177.0(4) ?
    N1 C5 C6 C7 . . . . 179.1(4) ?
    C4 C5 C6 C7 . . . . 1.1(6) ?
    N2 C6 C7 C8 . . . . -1.5(6) ?
    C5 C6 C7 C8 . . . . -179.5(4) ?
    C6 C7 C8 C9 . . . . 1.9(7) ?
    C7 C8 C9 C10 . . . . -0.9(7) ?
    C8 C9 C10 N2 . . . . -0.6(7) ?
    O2 C11 C12 C13 . . . . 178.0(4) ?
    O1 C11 C12 C13 . . . . -3.5(6) ?
    O2 C11 C12 C17 . . . . -3.9(6) ?
    O1 C11 C12 C17 . . . . 174.6(4) ?
    C17 C12 C13 C14 . . . . 1.0(6) ?
    C11 C12 C13 C14 . . . . 179.1(4) ?
    C12 C13 C14 C15 . . . . -1.3(6) ?
    C13 C14 C15 C16 . . . . 0.8(6) ?
    C13 C14 C15 C18 . . . . 179.3(4) ?
    C14 C15 C16 C17 . . . . -0.1(6) ?
    C18 C15 C16 C17 . . . . -178.5(4) ?
    C15 C16 C17 C12 . . . . -0.2(6) ?
    C13 C12 C17 C16 . . . . -0.3(6) ?
    C11 C12 C17 C16 . . . . -178.4(4) ?
    C14 C15 C18 O4 . . . . 2.8(6) ?
    C16 C15 C18 O4 . . . . -178.7(4) ?
    C14 C15 C18 O3 . . . . -175.1(4) ?
    C16 C15 C18 O3 . . . . 3.3(6) ?
    N4 C19 C20 C21 . . . . -1.5(8) ?
    C19 C20 C21 C22 . . . . 2.2(7) ?
    C20 C21 C22 C23 . . . . -1.4(7) ?
    C21 C22 C23 N4 . . . . -0.2(6) ?
    C21 C22 C23 C24 . . . . -179.3(4) ?
    N4 C23 C24 N3 . . . . 0.7(5) ?
    C22 C23 C24 N3 . . . . 179.9(4) ?
    N4 C23 C24 C25 . . . . 178.9(4) ?
    C22 C23 C24 C25 . . . . -1.9(6) ?
    N3 C24 C25 C26 . . . . -0.8(6) ?
    C23 C24 C25 C26 . . . . -178.9(4) ?
    C24 C25 C26 C27 . . . . 1.0(7) ?
    C25 C26 C27 C28 . . . . -0.1(8) ?
    C26 C27 C28 N3 . . . . -1.1(8) ?
    C2 C1 N1 C5 . . . . -0.1(7) ?
    C2 C1 N1 Cu1 . . . . -177.4(4) ?
    C4 C5 N1 C1 . . . . 1.5(6) ?
    C6 C5 N1 C1 . . . . -176.5(4) ?
    C4 C5 N1 Cu1 . . . . 179.1(3) ?
    C6 C5 N1 Cu1 . . . . 1.0(4) ?
    O1 Cu1 N1 C1 . . . . -15.0(4) ?
    N2 Cu1 N1 C1 . . . . 175.5(4) ?
    O7 Cu1 N1 C1 . . . . 78.1(4) ?
    O1 Cu1 N1 C5 . . . . 167.7(3) ?
    N2 Cu1 N1 C5 . . . . -1.9(3) ?
    O7 Cu1 N1 C5 . . . . -99.3(3) ?
    C7 C6 N2 C10 . . . . 0.1(6) ?
    C5 C6 N2 C10 . . . . 178.2(4) ?
    C7 C6 N2 Cu1 . . . . 179.3(3) ?
    C5 C6 N2 Cu1 . . . . -2.5(4) ?
    C9 C10 N2 C6 . . . . 1.0(7) ?
    C9 C10 N2 Cu1 . . . . -178.2(4) ?
    O1 Cu1 N2 C6 . . . . -53.9(7) ?
    O6 Cu1 N2 C6 . . . . -169.9(3) ?
    N1 Cu1 N2 C6 . . . . 2.4(3) ?
    O7 Cu1 N2 C6 . . . . 94.1(3) ?
    O1 Cu1 N2 C10 . . . . 125.3(5) ?
    O6 Cu1 N2 C10 . . . . 9.3(4) ?
    N1 Cu1 N2 C10 . . . . -178.4(4) ?
    O7 Cu1 N2 C10 . . . . -86.7(4) ?
    C27 C28 N3 C24 . . . . 1.3(7) ?
    C27 C28 N3 Cu2 . . . . -179.7(4) ?
    C25 C24 N3 C28 . . . . -0.4(6) ?
    C23 C24 N3 C28 . . . . 177.9(4) ?
    C25 C24 N3 Cu2 . . . . -179.4(3) ?
    C23 C24 N3 Cu2 . . . . -1.1(4) ?
    O3 Cu2 N3 C28 . . . . 12.5(4) ?
    O5 Cu2 N3 C28 . . . . 119.0(5) ?
    N4 Cu2 N3 C28 . . . . -178.1(4) ?
    Cl1 Cu2 N3 C28 . . . . -82.2(4) ?
    O3 Cu2 N3 C24 . . . . -168.5(3) ?
    O5 Cu2 N3 C24 . . . . -62.1(5) ?
    N4 Cu2 N3 C24 . . . . 0.9(3) ?
    Cl1 Cu2 N3 C24 . . . . 96.8(3) ?
    C22 C23 N4 C19 . . . . 1.0(6) ?
    C24 C23 N4 C19 . . . . -179.9(4) ?
    C22 C23 N4 Cu2 . . . . -179.1(3) ?
    C24 C23 N4 Cu2 . . . . 0.1(4) ?
    C20 C19 N4 C23 . . . . -0.1(7) ?
    C20 C19 N4 Cu2 . . . . 180.0(4) ?
    O3 Cu2 N4 C23 . . . . 56.4(7) ?
    O5 Cu2 N4 C23 . . . . 163.5(3) ?
    N3 Cu2 N4 C23 . . . . -0.5(3) ?
    Cl1 Cu2 N4 C23 . . . . -97.7(3) ?
    O3 Cu2 N4 C19 . . . . -123.7(6) ?
    O5 Cu2 N4 C19 . . . . -16.5(4) ?
    N3 Cu2 N4 C19 . . . . 179.4(4) ?
    Cl1 Cu2 N4 C19 . . . . 82.2(4) ?
    O2 C11 O1 Cu1 . . . . 5.6(7) ?
    C12 C11 O1 Cu1 . . . . -172.8(2) ?
    O6 Cu1 O1 C11 . . . . -7.5(4) ?
    N1 Cu1 O1 C11 . . . . -178.9(4) ?
    N2 Cu1 O1 C11 . . . . -123.5(5) ?
    O7 Cu1 O1 C11 . . . . 88.2(4) ?
    O4 C18 O3 Cu2 . . . . -5.3(6) ?
    C15 C18 O3 Cu2 . . . . 172.4(3) ?
    O5 Cu2 O3 C18 . . . . 16.7(4) ?
    N3 Cu2 O3 C18 . . . . 179.5(4) ?
    N4 Cu2 O3 C18 . . . . 123.7(6) ?
    Cl1 Cu2 O3 C18 . . . . -82.1(4) ?
loop_
    _geom_hbond_atom_site_label_D
    _geom_hbond_atom_site_label_H
    _geom_hbond_atom_site_label_A
    _geom_hbond_site_symmetry_A
    _geom_hbond_distance_DH
    _geom_hbond_distance_HA
    _geom_hbond_distance_DA
    _geom_hbond_angle_DHA
    O5 H5A O4 . 0.85 2.00 2.534(4) 120
    O6 H6A O2 . 0.86 1.91 2.511(4) 126
    O6 H6B O8 1_546 0.86 2.34 3.079(4) 145
    O6 H6B O10 1_546 0.86 2.14 2.923(4) 151
    O7 H7A Cl1 1_645 0.85 2.53 3.325(2) 156
    O7 H7B O10 2_656 0.86 2.06 2.869(3) 157
    O11 H11A O8 . 0.86 2.26 3.119(3) 176
    O11 H11A O9 . 0.86 2.42 3.038(3) 129
    O11 H11B Cl1 2_576 0.84 2.39 3.227(2) 173
_iucr_refine_instructions_details
;
TITL shelxl in P-1
CELL  0.71073  10.1550  11.2040  15.4540   76.340   83.610   64.900
ZERR     2.00   0.0020   0.0020   0.0030    0.030    0.030    0.030
LATT   1
SFAC  C    H    N    O    CL   CU
UNIT  56   56   10   22   2    4
MERG   2
FMAP   2
PLAN   50
SIZE     0.20   0.20   0.20
ACTA
HTAB    2.00000
BOND   $H
CONF
L.S.   5
WGHT    0.099600
FVAR       0.58111
C1    1    0.781975   -0.078531    0.910889    11.00000    0.05390    0.05686 =
         0.07173   -0.00606   -0.00388   -0.03274
AFIX  43
H1    2    0.709806   -0.015793    0.871315    11.00000   -1.20000
AFIX   0
C2    1    0.902947   -0.057988    0.916700    11.00000    0.06932    0.06891 =
         0.08956   -0.01987    0.00559   -0.04656
AFIX  43
H2    2    0.913401    0.017134    0.881248    11.00000   -1.20000
AFIX   0
C3    1    1.011075   -0.150508    0.976247    11.00000    0.04504    0.07634 =
         0.10008   -0.03776    0.00615   -0.03541
AFIX  43
H3    2    1.094800   -0.138335    0.981163    11.00000   -1.20000
AFIX   0
C4    1    0.991787   -0.260418    1.027755    11.00000    0.03842    0.07617 =
         0.06775   -0.03104   -0.00388   -0.02197
AFIX  43
H4    2    1.061518   -0.322603    1.068977    11.00000   -1.20000
AFIX   0
C5    1    0.868712   -0.277224    1.017635    11.00000    0.03278    0.05308 =
         0.05029   -0.02070    0.00019   -0.01530
C6    1    0.839941   -0.395552    1.064410    11.00000    0.03579    0.05199 =
         0.03864   -0.01360   -0.00235   -0.01233
C7    1    0.935075   -0.501530    1.125101    11.00000    0.03950    0.05749 =
         0.05053   -0.01769   -0.00993   -0.00389
AFIX  43
H7    2    1.021656   -0.501041    1.138896    11.00000   -1.20000
AFIX   0
C8    1    0.898540   -0.607821    1.164630    11.00000    0.06201    0.05166 =
         0.04450   -0.00278   -0.01442   -0.00230
AFIX  43
H8    2    0.958886   -0.678898    1.206844    11.00000   -1.20000
AFIX   0
C9    1    0.771301   -0.607006    1.140589    11.00000    0.06861    0.05560 =
         0.05465    0.00364   -0.00698   -0.02463
AFIX  43
H9    2    0.745874   -0.678406    1.165955    11.00000   -1.20000
AFIX   0
C10   1    0.682632   -0.500818    1.079308    11.00000    0.05746    0.04885 =
         0.05941    0.00813   -0.01200   -0.02529
AFIX  43
H10   2    0.597458   -0.501382    1.063063    11.00000   -1.20000
AFIX   0
C11   1    0.352392   -0.001543    0.860167    11.00000    0.04001    0.04001 =
         0.04441   -0.00182   -0.00212   -0.01331
C12   1    0.297949    0.137059    0.800693    11.00000    0.04027    0.03750 =
         0.04282   -0.00713   -0.00195   -0.01425
C13   1    0.383067    0.210386    0.781523    11.00000    0.03780    0.03649 =
         0.05181   -0.00456   -0.00840   -0.01031
AFIX  43
H13   2    0.474825    0.174193    0.806306    11.00000   -1.20000
AFIX   0
C14   1    0.332112    0.336338    0.726014    11.00000    0.04659    0.04560 =
         0.05050   -0.00205   -0.00420   -0.02416
AFIX  43
H14   2    0.389001    0.385219    0.714629    11.00000   -1.20000
AFIX   0
C15   1    0.196992    0.390629    0.687094    11.00000    0.04076    0.03663 =
         0.03831   -0.00628   -0.00012   -0.01243
C16   1    0.112155    0.317157    0.705584    11.00000    0.03624    0.04015 =
         0.05119   -0.00322   -0.00900   -0.01085
AFIX  43
H16   2    0.021249    0.352984    0.679734    11.00000   -1.20000
AFIX   0
C17   1    0.161175    0.192440    0.761536    11.00000    0.04545    0.04393 =
         0.05121   -0.00564   -0.00376   -0.02235
AFIX  43
H17   2    0.103277    0.144518    0.773487    11.00000   -1.20000
AFIX   0
C18   1    0.143202    0.527937    0.627961    11.00000    0.03758    0.04000 =
         0.04772   -0.00526   -0.00218   -0.01168
C19   1   -0.175324    1.026084    0.407771    11.00000    0.05423    0.05529 =
         0.05786    0.00893   -0.01819   -0.02516
AFIX  43
H19   2   -0.087297    1.021487    0.423568    11.00000   -1.20000
AFIX   0
C20   1   -0.262750    1.137478    0.347184    11.00000    0.07479    0.05648 =
         0.05720    0.00286   -0.01162   -0.02310
AFIX  43
H20   2   -0.234825    1.207814    0.323667    11.00000   -1.20000
AFIX   0
C21   1   -0.391241    1.143048    0.322148    11.00000    0.05910    0.05827 =
         0.05002    0.00161   -0.01721   -0.00724
AFIX  43
H21   2   -0.449736    1.215670    0.280001    11.00000   -1.20000
AFIX   0
C22   1   -0.432059    1.039850    0.360248    11.00000    0.04272    0.06434 =
         0.05187   -0.01643   -0.01327   -0.00766
AFIX  43
H22   2   -0.519550    1.042463    0.345214    11.00000   -1.20000
AFIX   0
C23   1   -0.340159    0.930881    0.421937    11.00000    0.03799    0.05342 =
         0.03934   -0.01757   -0.00171   -0.01202
C24   1   -0.371790    0.813766    0.466404    11.00000    0.03930    0.05610 =
         0.04888   -0.02486    0.00274   -0.01608
C25   1   -0.496292    0.799812    0.454410    11.00000    0.03761    0.07589 =
         0.06582   -0.03041   -0.00411   -0.01996
AFIX  43
H25   2   -0.567246    0.865973    0.415379    11.00000   -1.20000
AFIX   0
C26   1   -0.514823    0.686116    0.501116    11.00000    0.04404    0.08136 =
         0.09606   -0.03270    0.00506   -0.03415
AFIX  43
H26   2   -0.597562    0.674109    0.493290    11.00000   -1.20000
AFIX   0
C27   1   -0.409063    0.591617    0.559070    11.00000    0.06857    0.06734 =
         0.09397   -0.02213    0.01469   -0.04584
AFIX  43
H27   2   -0.419459    0.514591    0.591108    11.00000   -1.20000
AFIX   0
C28   1   -0.287583    0.611226    0.569614    11.00000    0.05474    0.05284 =
         0.07701   -0.00753    0.00249   -0.02694
AFIX  43
H28   2   -0.217285    0.547264    0.609896    11.00000   -1.20000
AFIX   0
CL1   5   -0.179092    0.864246    0.674339    11.00000    0.05461    0.06137 =
         0.05008   -0.00680   -0.00867   -0.01981
CU1   6    0.595289   -0.231004    0.954316    11.00000    0.03521    0.04184 =
         0.05444    0.00596   -0.01205   -0.02026
CU2   6   -0.096525    0.759578    0.532197    11.00000    0.03619    0.04334 =
         0.05685    0.00645   -0.01318   -0.01921
N1    3    0.762688   -0.186025    0.960142    11.00000    0.03983    0.04902 =
         0.05273   -0.00684   -0.00494   -0.02353
N2    3    0.716168   -0.394872    1.041770    11.00000    0.04142    0.04279 =
         0.04796    0.00153   -0.00812   -0.01850
N3    3   -0.267260    0.719858    0.523560    11.00000    0.03636    0.04809 =
         0.05566   -0.01095   -0.00237   -0.01841
N4    3   -0.214317    0.924907    0.444153    11.00000    0.04333    0.04726 =
         0.04667    0.00216   -0.00954   -0.01847
N5    3    0.299990    0.638512    0.181348    11.00000    0.06331    0.05397 =
         0.06132    0.00036    0.00245   -0.03088
O1    4    0.480676   -0.050014    0.887753    11.00000    0.04396    0.04270 =
         0.07042    0.00874   -0.01556   -0.02136
O2    4    0.268524   -0.059445    0.876345    11.00000    0.04601    0.05822 =
         0.07956    0.01979   -0.01659   -0.02852
O3    4    0.015172    0.577529    0.598843    11.00000    0.04534    0.04176 =
         0.07155    0.00970   -0.01628   -0.02028
O4    4    0.227260    0.586905    0.613114    11.00000    0.04988    0.05632 =
         0.07964    0.01735   -0.01873   -0.02836
O5    4    0.078185    0.795775    0.501266    11.00000    0.04112    0.06539 =
         0.07821    0.01378   -0.01638   -0.02729
O6    4    0.429674   -0.280017    0.970536    11.00000    0.04297    0.06091 =
         0.08882    0.01684   -0.01509   -0.03230
O7    4    0.680957   -0.311743    0.829691    11.00000    0.09622    0.06740 =
         0.07336   -0.01450   -0.00191   -0.04291
AFIX   3
O8    4    0.319007    0.739701    0.162599    11.00000    0.14213    0.08040 =
         0.15639   -0.02660    0.00674   -0.06382
O9    4    0.256220    0.603511    0.251327    11.00000    0.22475    0.19821 =
         0.12280    0.00363    0.05512   -0.11797
O10   4    0.321776    0.574181    0.122897    11.00000    0.11393    0.10906 =
         0.15526   -0.06031   -0.00688   -0.03974
O11   4    0.185722    0.841938    0.336876    11.00000    0.17425    0.10036 =
         0.09541   -0.02686    0.03879   -0.07936
H5A   2    0.163596    0.759266    0.521976    11.00000   -1.20000
H5B   2    0.084636    0.774696    0.450446    11.00000   -1.20000
H6A   2    0.371366   -0.246294    0.926526    11.00000   -1.20000
H6B   2    0.379766   -0.293584    1.017076    11.00000   -1.20000
H7A   2    0.716886   -0.284084    0.780486    11.00000   -1.20000
H7B   2    0.687796   -0.390294    0.828346    11.00000   -1.20000
H11A  2    0.226456    0.810326    0.290506    11.00000   -1.20000
H11B  2    0.183066    0.920006    0.328946    11.00000   -1.20000
HKLF    4
END
;
data_global
_journal_date_recd_electronic     2012-04-07
_journal_date_accepted     2012-05-03
_journal_name_full     'Acta Crystallographica, Section E'
_journal_year     2012
_journal_volume     68
_journal_issue      6
_journal_page_first     m746
_journal_page_last     m747
_journal_paper_category     QM
_journal_paper_doi     10.1107/S1600536812019848
_journal_coeditor_code     FJ2542
_publ_contact_author_name     'Yang Liu'
_publ_contact_author_address
;
Key Laboratory of Functional Organometallic Materials,
Department of Chemistry and materials Science,
Hengyang Normal University
Hengyang 421008
People's Republic of China
;
_publ_contact_author_email     'louiyang@mail.nankai.edu.cn'
_publ_contact_author_fax     ?
_publ_contact_author_phone     '+86-15173419532'
_publ_section_title
;\
Triaqua-1\k<i>O</i>,2\k^2^<i>O</i>-bis(2,2'-bipyridine)-1\k^2^<i>N</i>,\
<i>N</i>';2\k^2^<i>N</i>,<i>N</i>'-chlorido-1\k<i>Cl</i>-\m-terephthalato-1:\
2\k^2^<i>O</i>^1^:<i>O</i>^4^-dicopper(II) nitrate monohydrate
;
loop_
    _publ_author_name
    _publ_author_footnote
    _publ_author_address
    'Liu, Yang' .
;
Key Laboratory of Functional Organometallic Materials,
Department of Chemistry and Materials Science,
Hengyang Normal University
Hengyang 421008,
People's Republic of China
;
    'Feng, Yong-Lan' .
;
Key Laboratory of Functional Organometallic Materials,
Department of Chemistry and Materials Science,
Hengyang Normal University
Hengyang 421008,
People's Republic of China
;
    'Kuang, Dai-Zhi' .
;
Key Laboratory of Functional Organometallic Materials,
Department of Chemistry and Materials Science,
Hengyang Normal University
Hengyang 421008,
People's Republic of China
;
