# Supplementary material for: Triaqua-1κO,2κ2 O-bis­(2,2′-bipyridine)-1κ2 N,N′;2κ2 N,N′-chlorido-1κCl-μ-terephthalato-1:2κ2 O 1:O 4-dicopper(II) nitrate monohydrate
Source: Acta Crystallogr Sect E Struct Rep Online. 2012 May 12;68(Pt 6):m746–7. doi: 10.1107/S1600536812019848 (PMC3379086; doi:10.1107/S1600536812019848)
Supplement: Supplementary file 2 [file e-68-0m746-Isup2.hkl]

# 
# h,k,l, Fc-squared, Fo-squared, sigma(Fo-squared) and status flag 
# 
data_I
_shelx_title ' shelxl in P-1' 
_shelx_refln_list_code          4 
_shelx_F_calc_maximum      352.56 
_exptl_crystal_F_000       788.00 
_reflns_d_resolution_high  0.7700 
 
loop_ 
 _symmetry_equiv_pos_as_xyz 
 'x, y, z' 
 '-x, -y, -z' 
 
_cell_length_a    10.1550 
_cell_length_b    11.2040 
_cell_length_c    15.4540 
_cell_angle_alpha  76.340 
_cell_angle_beta   83.610 
_cell_angle_gamma  64.900 
 
_shelx_F_squared_multiplier     1.000 
 
loop_ 
 _refln_index_h 
 _refln_index_k 
 _refln_index_l 
 _refln_F_squared_calc 
 _refln_F_squared_meas 
 _refln_F_squared_sigma 
 _refln_observed_status 
   2   0   0     6007.08     6132.41    105.81 o 
   3   0   0       12.81       10.25      3.78 o 
   4   0   0     1335.24     1315.61     22.69 o 
   5   0   0       10.28        6.43      5.62 o 
   6   0   0     1298.15     1196.16     27.86 o 
   7   0   0       22.55       15.31      9.45 o 
   8   0   0       23.88       18.44      4.58 o 
   9   0   0        5.31        2.63      6.09 o 
  10   0   0      787.44      781.97     47.54 o 
  11   0   0        6.37       25.05     18.57 o 
 -11   1   0      128.66       88.81     23.96 o 
 -10   1   0        1.70        9.11      8.50 o 
  -9   1   0      431.35      426.50     14.75 o 
  -8   1   0       37.63       40.84      6.25 o 
  -7   1   0     1973.66     1937.23     47.34 o 
  -6   1   0        0.58        3.59      9.03 o 
  -5   1   0       53.98       64.72      7.84 o 
  -4   1   0      246.66      211.80      7.42 o 
  -3   1   0      421.63      321.06      7.32 o 
  -2   1   0      672.55      625.45     11.18 o 
  -1   1   0     6157.54     6844.97    113.22 o 
   2   1   0        7.73       35.18      2.63 o 
   3   1   0    14880.11    14045.61    354.23 o 
   4   1   0        0.76        3.79      4.43 o 
   5   1   0     2405.36     2171.73     40.04 o 
   6   1   0        7.23        3.20      6.28 o 
   7   1   0      709.89      627.56     21.04 o 
   8   1   0       27.04       30.72      6.06 o 
   9   1   0      326.84      358.27     24.05 o 
  10   1   0       13.52       19.93      8.93 o 
  11   1   0       10.73      -19.49     29.52 o 
  12   1   0        1.17       23.19     22.00 o 
 -11   2   0        0.33        6.19     18.06 o 
 -10   2   0      284.56      246.86     66.57 o 
  -9   2   0        3.95       10.73      6.55 o 
  -8   2   0      269.64      256.95     12.57 o 
  -7   2   0       20.38       18.11      9.77 o 
  -6   2   0     3459.43     3577.31     78.78 o 
  -5   2   0        1.87        3.56      6.66 o 
  -4   2   0     1495.02     1493.31     29.70 o 
  -3   2   0       28.97       19.25      4.09 o 
  -2   2   0      913.02      777.08     17.18 o 
  -1   2   0     2159.08     2186.13    116.08 o 
   0   2   0    13217.09    13296.97    415.71 o 
   1   2   0     1132.91     1373.69     20.58 o 
   2   2   0     5259.62     5202.63     80.43 o 
   3   2   0        1.97       10.76      2.35 o 
   4   2   0     8989.48     8873.63    152.34 o 
   5   2   0       39.80       38.74      3.85 o 
   6   2   0     1181.74      922.71     23.53 o 
   7   2   0       54.67       50.42      6.24 o 
   8   2   0        5.59        1.79      2.27 o 
   9   2   0       58.85       66.48     26.74 o 
  10   2   0     1148.60     1207.35     59.02 o 
  11   2   0        7.22      -16.46     17.86 o 
  12   2   0       52.53       59.40     41.10 o 
 -10   3   0       42.70       21.58     15.00 o 
  -9   3   0      147.38      159.47     12.21 o 
  -8   3   0        1.79        5.04      6.66 o 
  -7   3   0     1477.77     1384.27     43.33 o 
  -6   3   0      158.41      137.54     12.58 o 
  -5   3   0     1333.03     1463.16     35.07 o 
  -4   3   0       46.22       56.18      5.70 o 
  -3   3   0     2467.10     2455.53     77.23 o 
  -2   3   0      107.21      109.37      4.99 o 
  -1   3   0     6601.47     6385.13    114.02 o 
   0   3   0      619.07      613.52     15.40 o 
   1   3   0      724.44      694.48     22.31 o 
   2   3   0      185.73      215.47      4.99 o 
   3   3   0     7869.29     7619.74    143.26 o 
   4   3   0     1667.96     1738.89     22.09 o 
   5   3   0      381.52      410.70     15.99 o 
   6   3   0        3.91        7.11      7.55 o 
   7   3   0     3061.86     2652.53    109.01 o 
   8   3   0       11.55       -8.00     10.81 o 
   9   3   0       99.19       74.42     16.88 o 
  10   3   0       14.10       16.91     24.85 o 
  11   3   0      135.64      150.88     26.68 o 
  12   3   0       30.66       33.02     22.68 o 
  -9   4   0       47.35       31.36     12.01 o 
  -8   4   0        9.68       23.72     12.03 o 
  -7   4   0       10.60       14.56      6.78 o 
  -6   4   0      840.51      816.35     23.99 o 
  -5   4   0      247.43      214.48     15.90 o 
  -4   4   0      344.83      300.38     10.51 o 
  -3   4   0      204.47      228.40      7.70 o 
  -2   4   0     9241.24     9975.62    226.69 o 
  -1   4   0      139.98      138.91      4.70 o 
   0   4   0     1435.03     1341.59     28.55 o 
   1   4   0      378.40      470.75     20.63 o 
   2   4   0     2423.32     2404.96     48.74 o 
   3   4   0     2795.08     2520.34     58.72 o 
   4   4   0    18065.74    18410.27    510.40 o 
   5   4   0      146.19      120.69      3.61 o 
   6   4   0     4430.94     4376.45    129.56 o 
   7   4   0      206.46      193.14     17.18 o 
   8   4   0     1288.80     1356.43     75.04 o 
   9   4   0        5.34       20.43     13.59 o 
  10   4   0        7.27       24.99     16.20 o 
  11   4   0        1.39       17.23     28.55 o 
  12   4   0       91.82      138.80     30.89 o 
  -9   5   0      104.14       11.83     33.68 o 
  -8   5   0        0.56        5.09      7.17 o 
  -7   5   0      734.50      757.49     32.82 o 
  -6   5   0       65.09       57.65      9.04 o 
  -5   5   0      334.41      370.69     16.16 o 
  -4   5   0        4.54        1.46      4.75 o 
  -3   5   0     1970.24     1846.45     80.58 o 
  -2   5   0       58.75       64.42      5.70 o 
  -1   5   0       38.55       39.06      4.21 o 
   0   5   0     2963.40     2895.26     45.10 o 
   1   5   0      261.40      330.09     14.07 o 
   2   5   0       75.81       85.91      5.66 o 
   3   5   0     4431.22     4039.75    127.01 o 
   4   5   0      504.00      442.86     14.24 o 
   5   5   0      104.59      134.38      5.54 o 
   6   5   0     1609.92     1635.77     30.70 o 
   7   5   0     3205.57     3204.72    101.22 o 
   8   5   0      298.42      322.40     24.76 o 
   9   5   0      112.41      183.07     21.03 o 
  10   5   0       70.24       69.15     30.65 o 
  11   5   0      149.42      199.77     30.12 o 
  12   5   0       47.20       68.52     26.06 o 
  13   5   0       59.74       95.71     51.67 o 
  -8   6   0        0.34       -1.12     10.34 o 
  -7   6   0      148.49      117.08     28.50 o 
  -6   6   0      735.58      729.12     26.73 o 
  -5   6   0       12.73       13.89      7.86 o 
  -4   6   0       11.22       11.13      8.99 o 
  -3   6   0      613.51      643.78     34.54 o 
  -2   6   0      903.79      939.82     22.30 o 
  -1   6   0       13.98        5.93      3.61 o 
   0   6   0     3053.41     3243.65     54.53 o 
   1   6   0      350.86      462.07     10.10 o 
   2   6   0      396.08      464.69     12.82 o 
   3   6   0     2171.98     1786.86     34.01 o 
   4   6   0      903.67      843.82     27.60 o 
   5   6   0        9.57       17.24      5.21 o 
   6   6   0     1990.07     1889.17     33.39 o 
   7   6   0      509.64      585.73     14.47 o 
   8   6   0      418.15      424.86     27.90 o 
   9   6   0        5.64       -2.34     12.08 o 
  10   6   0     1323.16     1378.93     65.92 o 
  11   6   0       23.19       34.88     20.23 o 
  12   6   0        4.98      -20.40     20.97 o 
  13   6   0       22.10       22.30     24.79 o 
  -7   7   0       90.31       84.27     10.79 o 
  -6   7   0      244.95      234.66     28.65 o 
  -5   7   0        0.38        9.19      6.32 o 
  -4   7   0      306.89      318.15     15.80 o 
  -3   7   0      620.58      650.05     50.74 o 
  -2   7   0      396.21      382.57     12.05 o 
  -1   7   0      112.27      108.84     13.86 o 
   0   7   0      282.80      270.90      8.44 o 
   1   7   0     1488.94     1669.03     28.51 o 
   2   7   0        0.53        1.07      3.73 o 
   3   7   0     1888.81     1905.07     40.00 o 
   4   7   0      115.49      109.02      6.99 o 
   5   7   0      573.53      519.36     20.08 o 
   6   7   0      774.66      818.80     33.25 o 
   7   7   0       11.57       15.83      6.29 o 
   9   7   0      331.98      344.34     28.90 o 
  10   7   0      755.58      905.42     51.44 o 
  11   7   0      373.34      470.17     39.95 o 
  12   7   0        3.03       -3.64     19.63 o 
  13   7   0       70.42       73.26     30.35 o 
  -6   8   0      149.14      128.17     13.21 o 
  -5   8   0       35.87       39.96     10.14 o 
  -4   8   0       69.14       59.84      6.80 o 
  -3   8   0      354.03      333.86     23.17 o 
  -2   8   0      162.03      151.57     17.21 o 
  -1   8   0       13.03        8.32      4.87 o 
   0   8   0      672.00      671.29     18.18 o 
   1   8   0      804.83      800.81     26.51 o 
   2   8   0      355.75      355.81     11.09 o 
   3   8   0     1347.99     1297.16     37.72 o 
   4   8   0     2381.05     2467.28     56.76 o 
   5   8   0       90.28       91.86      8.31 o 
   6   8   0        8.37        7.56      5.27 o 
   7   8   0       58.33       66.00      6.36 o 
   8   8   0      338.45      370.16     19.92 o 
   9   8   0      206.86      175.49     19.78 o 
  10   8   0     1098.78     1062.53    144.53 o 
  11   8   0      129.82      142.12     19.05 o 
  12   8   0        6.94       18.11     15.15 o 
  -5   9   0       45.24       28.93     20.40 o 
  -4   9   0       89.28       73.75     11.31 o 
  -3   9   0      210.71      210.10     10.45 o 
  -2   9   0      393.92      330.82     22.68 o 
  -1   9   0       11.07        8.15      5.74 o 
   0   9   0        3.22        6.76      3.07 o 
   1   9   0       43.59       31.02      6.01 o 
   2   9   0       24.24       22.42      5.79 o 
   3   9   0      227.75      254.25     15.40 o 
   4   9   0     1477.79     1436.81     39.94 o 
   5   9   0        0.27        1.58      5.13 o 
   6   9   0      201.82      241.80     11.09 o 
   7   9   0       90.29       85.65     10.06 o 
   8   9   0       69.50       75.46      7.39 o 
   9   9   0      184.77      213.59     11.75 o 
  10   9   0      334.33      335.24     22.89 o 
  11   9   0      103.55      121.74     25.70 o 
  12   9   0        5.50       -3.08     21.65 o 
  -4  10   0        4.75       -2.34     17.21 o 
  -2  10   0       87.22       46.62      6.07 o 
  -1  10   0       20.21       14.87      8.57 o 
   0  10   0       51.20       55.12      7.06 o 
   1  10   0      147.09      123.75     12.88 o 
   2  10   0        3.55        2.26      5.88 o 
   3  10   0      679.15      709.76     25.73 o 
   4  10   0      179.67      149.11      9.28 o 
   5  10   0      176.31      171.66      9.91 o 
   6  10   0      188.31      195.34     11.31 o 
   7  10   0      140.60      141.57     10.43 o 
   8  10   0      129.86      151.64     10.04 o 
   9  10   0      278.75      273.53     23.53 o 
  10  10   0      253.30      244.69     20.11 o 
  11  10   0       97.93      103.78     20.87 o 
  12  10   0       16.44       31.58     19.17 o 
  -2  11   0       90.96       90.20     26.65 o 
  -1  11   0        1.37       12.08     18.36 o 
   0  11   0      597.45      507.36     15.13 o 
   1  11   0       31.26       19.57      7.74 o 
   2  11   0        6.54       10.77      8.25 o 
   3  11   0      345.44      374.33     15.10 o 
   4  11   0      227.49      231.44     11.37 o 
   5  11   0        4.26        7.05      7.38 o 
   6  11   0      201.07      206.00     12.20 o 
   7  11   0      254.39      271.08     12.71 o 
   8  11   0      221.01      212.88     13.99 o 
   9  11   0       28.08       24.31     12.57 o 
  10  11   0      316.18      338.22     26.86 o 
  11  11   0        0.99       -8.98     12.03 o 
   3  12   0      460.09      471.99     19.52 o 
   4  12   0       34.37       30.87      7.11 o 
   5  12   0       11.03        9.07      8.62 o 
   6  12   0       24.38       27.00      7.87 o 
   7  12   0      224.70      223.69     21.47 o 
   8  12   0       50.70       38.16     11.11 o 
   9  12   0      110.77      109.63     12.82 o 
  10  12   0       75.10       53.98     14.28 o 
   1  13   0        5.94       -6.28     19.84 o 
   2  13   0        0.70       11.28     19.31 o 
   3  13   0       42.48       50.79     22.27 o 
   4  13   0      270.36      271.20     34.32 o 
   5  13   0        4.57        1.21     11.08 o 
   6  13   0       49.74       32.34      9.60 o 
   7  13   0       34.13       33.04     10.99 o 
   8  13   0       24.96       25.13     12.32 o 
   9  13   0        7.21       -3.41     12.50 o 
  -9 -13   1      238.78      284.93     21.44 o 
  -8 -13   1        5.32       -0.56      9.61 o 
  -7 -13   1        0.73        3.65      6.90 o 
  -1 -13   1       45.49       29.61     39.18 o 
 -10 -12   1       62.88       54.16     16.45 o 
  -9 -12   1       86.16       73.10     13.69 o 
  -8 -12   1      202.25      211.11     13.16 o 
  -7 -12   1       51.88       48.43      9.41 o 
  -6 -12   1       96.79      105.23     12.36 o 
  -5 -12   1       56.67       59.53      7.30 o 
  -4 -12   1       18.33       19.28      6.55 o 
  -3 -12   1      102.90       95.95     38.65 o 
  -2 -12   1      398.91      412.66     40.04 o 
  -1 -12   1        4.41        9.03     18.21 o 
   0 -12   1       90.98       90.65     26.89 o 
   1 -12   1        9.44      -14.33     21.38 o 
 -11 -11   1       83.82       73.28     19.66 o 
 -10 -11   1        2.04       20.87     13.91 o 
  -9 -11   1      570.17      626.93     44.28 o 
  -8 -11   1        4.86        9.44      7.62 o 
  -7 -11   1       14.06        5.52      6.92 o 
  -6 -11   1      123.04      123.04     17.66 o 
  -5 -11   1       17.09       25.21      8.03 o 
  -4 -11   1        0.05       -2.16      4.79 o 
  -3 -11   1      324.72      330.50     10.21 o 
  -2 -11   1      311.57      318.21     21.71 o 
  -1 -11   1       69.74      102.91     23.63 o 
   0 -11   1       10.09       16.38     29.97 o 
   1 -11   1      192.77      201.81     51.32 o 
   2 -11   1       32.35       38.17     23.19 o 
   3 -11   1        4.83       13.59     21.44 o 
 -12 -10   1       71.55       51.87     19.60 o 
 -11 -10   1       42.79       27.86     16.04 o 
 -10 -10   1        2.05       -4.98     11.72 o 
  -9 -10   1      304.07      313.99     27.82 o 
  -8 -10   1      736.53      775.12     40.11 o 
  -7 -10   1        2.89        7.11      7.32 o 
  -6 -10   1      284.18      305.40     13.00 o 
  -5 -10   1       18.12       17.08      5.65 o 
  -4 -10   1       16.94       20.60      5.87 o 
  -3 -10   1      248.45      243.24     10.52 o 
  -2 -10   1      145.89      134.31     16.94 o 
  -1 -10   1        9.21        5.03      3.50 o 
   1 -10   1      503.61      365.13     27.38 o 
   2 -10   1      194.59      236.96     32.84 o 
   4 -10   1      123.94      129.47     29.49 o 
 -12  -9   1       61.13       46.17     17.05 o 
 -11  -9   1       14.65        9.85     14.89 o 
 -10  -9   1        4.23       27.99     13.69 o 
  -9  -9   1      816.32      912.25     53.87 o 
  -8  -9   1      411.28      453.12     20.62 o 
  -7  -9   1        5.77        6.16      5.08 o 
  -6  -9   1      223.40      196.83     11.53 o 
  -5  -9   1     2788.92     2806.31     57.33 o 
  -4  -9   1      133.49      149.48      7.25 o 
  -3  -9   1        1.84        3.72      3.87 o 
  -2  -9   1      761.60      842.87     31.33 o 
  -1  -9   1       89.29       79.52     15.00 o 
   0  -9   1       26.75       25.80      3.62 o 
   1  -9   1      711.29      731.93     19.98 o 
   2  -9   1      434.77      376.48      9.57 o 
   3  -9   1       29.66       27.54      4.80 o 
 -12  -8   1       24.35       20.05     21.65 o 
 -11  -8   1      170.25      171.67     28.58 o 
 -10  -8   1       28.78        4.26     13.65 o 
  -9  -8   1      342.42      401.46     25.26 o 
  -8  -8   1      785.41      871.99     49.84 o 
  -7  -8   1        5.49       -1.38      4.65 o 
  -6  -8   1      605.06      623.89     18.29 o 
  -5  -8   1     1572.06     1624.78     53.86 o 
  -4  -8   1      427.53      413.48     10.70 o 
  -3  -8   1     1966.12     2013.68     74.31 o 
  -2  -8   1      383.63      413.61     14.66 o 
  -1  -8   1      165.36      163.77      9.16 o 
   0  -8   1      113.85      110.49      7.34 o 
   1  -8   1      828.60      779.72     24.81 o 
   2  -8   1      315.83      307.98      9.01 o 
   3  -8   1        0.53       -2.60      5.01 o 
   4  -8   1      257.06      262.40     22.18 o 
   5  -8   1      120.71      121.77     17.66 o 
   6  -8   1        3.81       -4.15      6.78 o 
 -12  -7   1      206.72      239.13     59.31 o 
 -11  -7   1       67.98       54.13     22.06 o 
 -10  -7   1      211.27      183.99     40.60 o 
  -9  -7   1      849.15      962.63     46.70 o 
  -8  -7   1      563.21      706.77     35.62 o 
  -7  -7   1      154.85      185.89     14.03 o 
  -6  -7   1     1728.81     1785.15     61.27 o 
  -5  -7   1     3042.52     3057.54     78.46 o 
  -4  -7   1      632.85      619.48     17.06 o 
  -3  -7   1       94.46       86.96      4.67 o 
  -2  -7   1      978.78      976.27     18.34 o 
  -1  -7   1       33.37       24.01      5.78 o 
   0  -7   1      463.28      518.38     13.25 o 
   1  -7   1      224.28      247.51      7.61 o 
   2  -7   1      649.02      668.56     17.36 o 
   3  -7   1       40.57       35.88      5.83 o 
   4  -7   1      304.04      335.05     27.97 o 
   5  -7   1       60.81       67.42      8.36 o 
   6  -7   1        1.52       -5.39      8.56 o 
   7  -7   1       92.44       79.48     17.65 o 
 -13  -6   1       35.86       40.57     44.39 o 
 -12  -6   1       23.31       15.90     20.79 o 
 -11  -6   1      369.60      412.42     40.24 o 
 -10  -6   1        4.27       -6.60     14.51 o 
  -9  -6   1     2811.59     2961.13    112.29 o 
  -8  -6   1      245.27      258.61     36.66 o 
  -7  -6   1       17.30       21.90      4.25 o 
  -6  -6   1     1373.30     1498.22     32.11 o 
  -5  -6   1     2865.18     3042.12     55.29 o 
  -4  -6   1      374.61      385.49     15.75 o 
  -3  -6   1      978.79      900.02     30.29 o 
  -2  -6   1     2309.73     1971.90     35.81 o 
  -1  -6   1      511.55      403.68     17.85 o 
   0  -6   1        8.52        9.41      2.93 o 
   1  -6   1     2300.49     2335.37     50.95 o 
   2  -6   1      149.02      147.32      4.88 o 
   3  -6   1      927.62      937.94     18.70 o 
   4  -6   1        5.96        1.49      4.40 o 
   5  -6   1      753.80      786.31     28.41 o 
   6  -6   1       55.94       57.92     10.87 o 
   7  -6   1      210.00      182.39     13.94 o 
   8  -6   1       73.35       50.00     15.30 o 
 -13  -5   1        0.35        0.30     19.78 o 
 -12  -5   1      119.33      134.38     29.82 o 
 -11  -5   1      140.33      177.32     28.84 o 
 -10  -5   1        0.85        7.43     14.69 o 
  -9  -5   1      187.36      147.74     34.08 o 
  -8  -5   1      628.48      736.68     35.98 o 
  -7  -5   1        0.95      -10.51     10.51 o 
  -6  -5   1     4089.53     4268.33    120.64 o 
  -5  -5   1     1096.09     1089.01     24.05 o 
  -4  -5   1     3751.73     4120.29     72.97 o 
  -3  -5   1      233.92      324.45      6.85 o 
  -2  -5   1       15.60       21.69      6.46 o 
  -1  -5   1     1015.88      907.02     21.37 o 
   0  -5   1      561.72      705.95      9.73 o 
   1  -5   1      749.61      664.37     10.06 o 
   2  -5   1      499.05      489.90     17.16 o 
   3  -5   1        4.59        1.54      5.55 o 
   4  -5   1     1662.51     1732.69     47.91 o 
   5  -5   1       48.55       55.38      7.74 o 
   6  -5   1      169.58      183.62     11.77 o 
   7  -5   1      283.08      267.94     13.08 o 
   8  -5   1      359.14      357.36     20.38 o 
   9  -5   1        0.70       29.79     16.67 o 
 -12  -4   1       47.53       66.87     26.71 o 
 -11  -4   1      311.54      280.61     33.20 o 
 -10  -4   1       47.67       53.69     30.29 o 
  -9  -4   1      839.10      906.93     46.46 o 
  -8  -4   1        3.63        7.94     18.12 o 
  -7  -4   1      108.25       79.75     12.73 o 
  -6  -4   1      467.99      454.89     20.82 o 
  -5  -4   1    12098.17    12791.39    319.66 o 
  -4  -4   1      111.93       91.76      7.71 o 
  -3  -4   1      290.72      145.92      7.30 o 
  -2  -4   1     1326.58     1228.61     14.30 o 
  -1  -4   1     4365.65     3716.41     58.99 o 
   0  -4   1      939.30     1051.65     19.31 o 
   1  -4   1    12661.32    13799.77    328.52 o 
   2  -4   1      585.41      568.88      9.09 o 
   3  -4   1      129.16      166.29      9.40 o 
   4  -4   1       21.72       34.74      8.05 o 
   5  -4   1      422.98      387.21     14.72 o 
   6  -4   1       19.23        9.62      5.92 o 
   7  -4   1      620.27      631.63     27.09 o 
   8  -4   1       73.81       41.26     18.27 o 
   9  -4   1       91.06       90.68     13.41 o 
 -12  -3   1      536.37      591.88     53.51 o 
 -11  -3   1      194.90      226.69     31.66 o 
 -10  -3   1       13.37        3.61     13.71 o 
  -9  -3   1        0.38       -7.85     20.70 o 
  -8  -3   1     2243.99       29.85     13.98 o 
  -7  -3   1       74.26       69.13      7.49 o 
  -6  -3   1     1145.82     1005.72     13.65 o 
  -5  -3   1      236.21      301.40      7.85 o 
  -4  -3   1       19.98       18.06      2.39 o 
  -3  -3   1     2297.98     2401.40     30.36 o 
  -2  -3   1    11849.73    11778.63    261.12 o 
  -1  -3   1      767.18      788.57     18.00 o 
   0  -3   1     2515.28     2649.01     67.61 o 
   1  -3   1     1007.43      987.81     13.16 o 
   2  -3   1     7356.89     7652.15    153.65 o 
   3  -3   1      592.71      552.54     10.16 o 
   4  -3   1      134.25      110.75      6.08 o 
   5  -3   1       72.68       97.76      8.86 o 
   6  -3   1        5.90       -0.95      4.44 o 
   7  -3   1       27.06       23.07      6.06 o 
   8  -3   1      235.56      216.73     18.40 o 
   9  -3   1        4.62       12.69      8.49 o 
  10  -3   1       40.12       23.96     10.60 o 
 -12  -2   1       25.46       47.50     24.49 o 
 -11  -2   1      887.55      855.28     57.83 o 
 -10  -2   1        0.04      -16.38     16.38 o 
  -9  -2   1      359.50      380.08     10.03 o 
  -8  -2   1       63.01       57.82      3.24 o 
  -7  -2   1      578.91      699.32     17.96 o 
  -6  -2   1        1.18        2.08      3.75 o 
  -5  -2   1    17630.30    18718.02    437.97 o 
  -4  -2   1        1.99        8.09      2.36 o 
  -3  -2   1     2592.33     2406.42     27.42 o 
  -2  -2   1       67.40       39.25      1.91 o 
  -1  -2   1      112.44       98.82      5.07 o 
   0  -2   1     2592.81     2842.33     48.14 o 
   1  -2   1    12327.40    12025.79    308.08 o 
   2  -2   1     2076.20     1928.67     29.53 o 
   3  -2   1      106.67      143.97     12.20 o 
   4  -2   1        1.77        1.00      4.13 o 
   5  -2   1     3655.63     3632.56     71.73 o 
   6  -2   1        0.11        2.27      4.61 o 
   7  -2   1     1819.62     1856.74     38.60 o 
   8  -2   1        2.27       -6.89      6.89 o 
   9  -2   1       96.92       76.08     10.15 o 
  10  -2   1       35.14       41.26     10.14 o 
  11  -2   1      205.56      182.45     51.05 o 
 -12  -1   1      361.12      356.27     69.92 o 
 -11  -1   1        0.51        5.00     16.29 o 
 -10  -1   1        1.38       -3.56      3.70 o 
  -9  -1   1       36.10       34.60      6.03 o 
  -8  -1   1      457.07      502.91     33.80 o 
  -7  -1   1       98.73      137.06     25.62 o 
  -6  -1   1     1903.88     2002.77     56.02 o 
  -5  -1   1      274.45      295.33     10.76 o 
  -4  -1   1     3261.90     3962.43    103.38 o 
  -3  -1   1       19.91       30.14      3.73 o 
  -2  -1   1    32791.14    32274.53    894.59 o 
   1  -1   1       11.30       22.58      1.10 o 
   2  -1   1     6283.47     6496.87    145.64 o 
   3  -1   1      397.17      413.39      8.04 o 
   4  -1   1       11.18       32.21      4.29 o 
   5  -1   1      895.04      854.84     25.04 o 
   6  -1   1      179.52      231.60     15.10 o 
   7  -1   1        0.67       -1.22      4.25 o 
   8  -1   1     2100.21     2165.25     57.86 o 
   9  -1   1       29.04       25.48      9.72 o 
  10  -1   1       96.33      108.05     53.94 o 
  11  -1   1        2.38       20.23     17.62 o 
 -11   0   1      266.51      299.39     34.62 o 
 -10   0   1       15.10       21.12      6.20 o 
  -9   0   1      549.60      552.57     25.93 o 
  -8   0   1       16.13       21.66     25.14 o 
  -7   0   1     1267.11     1273.68     51.29 o 
  -6   0   1        5.43        7.98      7.23 o 
  -5   0   1     1288.19     1233.92     25.07 o 
  -4   0   1       37.03       36.05      4.69 o 
  -3   0   1     2240.46     2409.68     38.41 o 
  -2   0   1       59.02       38.82      9.05 o 
   2   0   1        3.75        5.33      1.43 o 
   3   0   1     7987.17     8032.84    132.30 o 
   4   0   1       14.75       29.62      6.67 o 
   5   0   1     2565.85     2063.59     27.94 o 
   6   0   1        2.51        4.33      4.03 o 
   7   0   1     1311.23     1510.42     26.90 o 
   8   0   1       17.70       20.73      5.00 o 
   9   0   1        5.93        2.13      4.75 o 
  10   0   1        0.28        5.45      7.95 o 
  11   0   1      347.36      335.99     35.42 o 
 -11   1   1        9.05      -17.12     32.22 o 
 -10   1   1       44.68       38.95      7.89 o 
  -9   1   1        5.10        2.77     10.74 o 
  -8   1   1     1560.84     1613.26     60.29 o 
  -7   1   1        5.16       -1.41      6.98 o 
  -6   1   1     2078.96     1962.44     49.43 o 
  -5   1   1       76.16       60.56      9.85 o 
  -4   1   1     1704.74     1652.48     33.40 o 
  -3   1   1      655.67      660.84     12.18 o 
  -2   1   1     2116.15     2608.06     43.12 o 
  -1   1   1      268.12      307.73      7.02 o 
   2   1   1     1236.26     1324.30     15.84 o 
   4   1   1     9188.23     3499.31     63.90 o 
   5   1   1       79.35       67.13      3.39 o 
   6   1   1      788.65      561.03     11.11 o 
   7   1   1       23.61       29.44      8.45 o 
   8   1   1      277.91      310.58     11.15 o 
   9   1   1       14.24        9.89      5.45 o 
  10   1   1      172.67      199.02     10.53 o 
  11   1   1        7.86       19.16     17.83 o 
  12   1   1      157.61      153.57     31.66 o 
 -11   2   1      139.59       88.10     26.95 o 
 -10   2   1        4.11       -0.60      8.29 o 
  -9   2   1       14.74       18.11      9.20 o 
  -8   2   1       91.06       71.12     11.70 o 
  -7   2   1     1802.23     1874.90     48.59 o 
  -6   2   1       53.41       59.21      8.68 o 
  -5   2   1     5888.83     6105.73    145.57 o 
  -4   2   1       12.26       11.30      5.52 o 
  -3   2   1        3.37        3.04      4.02 o 
  -2   2   1        1.36       -0.60      3.08 o 
  -1   2   1     1901.42     1702.55     24.27 o 
   0   2   1     1101.31     1200.79     16.71 o 
   1   2   1    11578.66    12265.58    266.19 o 
   2   2   1     2060.57     2187.31     43.86 o 
   4   2   1      144.88      123.75     13.56 o 
   5   2   1    16302.00    17465.51    714.30 o 
   6   2   1      112.51      132.61     12.02 o 
   7   2   1      922.86      892.54     49.16 o 
   8   2   1       34.41       46.23     12.94 o 
   9   2   1      411.70      480.62     31.24 o 
  10   2   1       22.94       40.63     17.06 o 
  11   2   1      416.10      453.32     39.33 o 
  12   2   1        0.50       27.04     22.09 o 
 -10   3   1       14.51        8.18      8.34 o 
  -9   3   1        9.25        7.68      8.68 o 
  -8   3   1      163.57      146.69     17.87 o 
  -7   3   1      107.61       99.48     17.50 o 
  -6   3   1      532.97      500.31     18.87 o 
  -5   3   1      144.02      127.64      9.47 o 
  -4   3   1      989.59     1035.30     37.59 o 
  -3   3   1        5.51       17.90      5.15 o 
  -2   3   1     1204.13     1108.94     23.42 o 
  -1   3   1      132.75      121.46      5.52 o 
   0   3   1       12.47       33.78      4.17 o 
   1   3   1      262.45      256.25     10.99 o 
   2   3   1     3585.18     3166.28     52.52 o 
   3   3   1       59.28       64.97      6.19 o 
   4   3   1    14640.78    15927.36    393.51 o 
   5   3   1     1989.11     2176.11     57.01 o 
   6   3   1     1570.25     1615.57     47.74 o 
   7   3   1        9.56       10.39      9.48 o 
   8   3   1      288.36      319.47     36.34 o 
   9   3   1        0.44        3.11     11.05 o 
  10   3   1       77.25       60.71     18.63 o 
  11   3   1       30.26       37.46     19.54 o 
  12   3   1      121.39      145.67     30.41 o 
  -9   4   1       22.30       25.49     20.11 o 
  -8   4   1       70.47       62.51     12.01 o 
  -7   4   1        0.47        9.08      8.08 o 
  -6   4   1       22.77       11.89      7.14 o 
  -5   4   1     1964.34     1983.91     50.61 o 
  -4   4   1      102.00      103.72     18.54 o 
  -3   4   1     1183.41     1274.84     64.38 o 
  -2   4   1      237.61      257.76     11.46 o 
  -1   4   1     5105.40     4882.81     94.23 o 
   0   4   1      166.10      155.14      5.98 o 
   1   4   1      543.78      594.05     10.86 o 
   2   4   1       84.60      129.37      5.29 o 
   3   4   1      174.67      205.07     13.68 o 
   4   4   1     2465.04     2213.96     62.44 o 
   5   4   1    12937.21    13523.52    338.34 o 
   6   4   1       95.28       78.42     10.78 o 
   7   4   1     1166.41     1288.29     44.92 o 
   8   4   1      344.02      380.71     26.62 o 
   9   4   1       10.21        6.01     11.82 o 
  10   4   1        0.50       -1.63     12.56 o 
  11   4   1     1332.54     1253.90     70.18 o 
  12   4   1        5.87        6.90     18.92 o 
  13   4   1       11.63       24.85     39.65 o 
  -9   5   1       44.53       44.69     18.41 o 
  -8   5   1      324.77      261.04     16.81 o 
  -7   5   1        0.60       -1.02      8.84 o 
  -6   5   1      131.08      113.58     13.08 o 
  -5   5   1      352.81      364.87     30.72 o 
  -4   5   1      269.19      282.33     16.89 o 
  -3   5   1      120.49      143.10      9.67 o 
  -2   5   1     3359.32     3536.99    116.42 o 
  -1   5   1     1634.06     1670.41     29.82 o 
   0   5   1     1453.57     1531.35     70.43 o 
   1   5   1       26.01       15.04      2.94 o 
   2   5   1       28.65       33.23      3.56 o 
   3   5   1      273.01      261.34     16.29 o 
   4   5   1      525.33      325.90      8.37 o 
   5   5   1     1196.78     1170.20     34.46 o 
   6   5   1        2.25        9.45      2.55 o 
   7   5   1       98.72       98.55     13.65 o 
   8   5   1     1881.79     1912.32     70.27 o 
   9   5   1      140.15      142.17     20.58 o 
  10   5   1      607.95      702.92     42.91 o 
  11   5   1       53.27       70.69     37.40 o 
  12   5   1      199.60      233.00     36.78 o 
  13   5   1        1.71       27.69     24.85 o 
  -8   6   1       29.00       25.96     11.40 o 
  -7   6   1       65.37       51.18     10.53 o 
  -6   6   1      215.86      219.51     34.60 o 
  -5   6   1       10.35        8.08      8.29 o 
  -4   6   1      448.50      493.42     27.69 o 
  -3   6   1       65.30       46.11      8.25 o 
  -2   6   1      311.00      304.22      9.80 o 
  -1   6   1     2094.66     1996.00     37.34 o 
   0   6   1       64.25       77.42      7.27 o 
   1   6   1     2785.74     2913.40     55.88 o 
   2   6   1      300.72      288.86     11.77 o 
   3   6   1      365.83      364.74     13.77 o 
   4   6   1     2630.51     2394.12     41.84 o 
   5   6   1     1772.64     1722.46     37.62 o 
   6   6   1      155.11      145.66      7.05 o 
   7   6   1      699.47      788.98     39.83 o 
   8   6   1      915.18     1075.75     46.73 o 
   9   6   1      933.19     1008.65     49.22 o 
  10   6   1       15.86       23.13     26.86 o 
  11   6   1      723.58      722.65     50.11 o 
  12   6   1        4.44       20.08     21.08 o 
  13   6   1        2.00       24.85     41.61 o 
  -7   7   1        7.06        5.23      8.65 o 
  -6   7   1        9.58        4.57      7.87 o 
  -5   7   1      257.04      249.56     20.61 o 
  -4   7   1       22.15       20.56      8.36 o 
  -3   7   1        1.79       13.11      7.05 o 
  -2   7   1     1801.39     1808.34     34.76 o 
  -1   7   1     1390.30     1322.50     30.09 o 
   0   7   1       50.38       62.08     12.17 o 
   1   7   1       55.34       61.31      4.93 o 
   2   7   1     1231.34     1353.83     46.08 o 
   3   7   1       47.18       44.77      7.64 o 
   4   7   1     1750.29     1684.59     36.77 o 
   5   7   1      191.33      166.27      8.16 o 
   6   7   1      324.06      370.37     14.00 o 
   7   7   1      848.46      891.84     25.15 o 
   8   7   1     1286.71     1362.50     60.07 o 
   9   7   1     1001.47      990.96     60.04 o 
  10   7   1      115.71      116.30     15.96 o 
  11   7   1      313.44      364.08     53.66 o 
  12   7   1      127.15      118.33     24.99 o 
  13   7   1       10.95       34.30     18.83 o 
  -6   8   1        4.07       -0.25      8.42 o 
  -5   8   1       25.02       15.98      7.34 o 
  -4   8   1        7.45        1.28      5.84 o 
  -3   8   1       80.11       69.80     15.98 o 
  -2   8   1      812.28      854.79     24.18 o 
  -1   8   1      220.62      205.26      9.84 o 
   0   8   1       29.04       32.39      5.81 o 
   1   8   1      636.52      648.34     16.22 o 
   2   8   1      781.92      763.88     53.05 o 
   3   8   1      776.24      762.18     25.50 o 
   4   8   1      260.22      245.38     10.92 o 
   5   8   1     1680.63     1813.83     43.15 o 
   6   8   1      487.98      528.92     23.25 o 
   7   8   1       26.18       15.97      6.25 o 
   8   8   1      282.52      290.80     15.07 o 
   9   8   1      387.15      350.65     59.39 o 
  10   8   1       69.05       57.28     16.75 o 
  11   8   1      523.45      568.77     71.12 o 
  12   8   1      134.12      163.28     26.98 o 
  -5   9   1       70.95       48.52     10.38 o 
  -4   9   1       34.98       41.46     10.22 o 
  -3   9   1      256.60      206.55     29.84 o 
  -2   9   1      347.55      337.08     13.48 o 
  -1   9   1      384.04      362.85     18.40 o 
   0   9   1      277.79      276.92     13.36 o 
   1   9   1      741.23      830.49     20.42 o 
   2   9   1      318.32      354.44     51.93 o 
   3   9   1      700.04      698.94     25.77 o 
   4   9   1     1210.98     1252.69     30.83 o 
   5   9   1      676.86      687.68     26.81 o 
   6   9   1      213.24      248.17     25.84 o 
   7   9   1       86.41      102.78      9.47 o 
   8   9   1     1001.46     1048.57     75.28 o 
   9   9   1       20.38       27.67      7.11 o 
  10   9   1        0.49        3.23     14.29 o 
  11   9   1      254.37      274.96     44.45 o 
  12   9   1       22.38       11.95     14.30 o 
  -3  10   1        3.37       -0.08      7.17 o 
  -2  10   1      683.39      579.95     43.24 o 
  -1  10   1       75.19       48.80      7.06 o 
   0  10   1        7.13        1.09      8.56 o 
   1  10   1      244.50      253.51     11.10 o 
   2  10   1      981.33      982.43     22.58 o 
   3  10   1        0.36        4.84      6.05 o 
   4  10   1        6.81        6.16     13.74 o 
   5  10   1     1630.50     1569.43     80.16 o 
   6  10   1      138.65      147.21     10.20 o 
   7  10   1       28.37       26.23      7.57 o 
   8  10   1      531.74      569.30     23.86 o 
   9  10   1      202.09      219.02     13.52 o 
  10  10   1      146.82      127.83     19.84 o 
  11  10   1       59.01       53.05     27.91 o 
  12  10   1       18.73       13.09     24.42 o 
  -1  11   1      271.37      194.07     23.50 o 
   0  11   1        0.27       -1.76      4.26 o 
   1  11   1       63.39       65.70     15.37 o 
   2  11   1       51.82       48.09     14.51 o 
   3  11   1       84.96       73.29     10.90 o 
   4  11   1      243.70      262.53     42.45 o 
   6  11   1      116.01      101.24      9.91 o 
   7  11   1       36.13       35.86      7.57 o 
   8  11   1      364.58      409.76     17.60 o 
   9  11   1      111.13      121.92     12.65 o 
  10  11   1        7.52       -1.10     12.00 o 
  11  11   1       90.30      106.32     18.06 o 
   2  12   1      427.94      396.87     28.64 o 
   3  12   1       17.20       10.72     13.33 o 
   4  12   1       28.76       28.81     10.45 o 
   5  12   1       11.65       15.46      7.18 o 
   6  12   1      109.31      110.33     19.46 o 
   7  12   1       29.44       24.75      8.95 o 
   8  12   1      150.39      185.76     47.13 o 
   9  12   1      192.29      198.61     15.13 o 
  10  12   1        1.05      -12.65     14.07 o 
  11  12   1       46.82       39.92     15.17 o 
   4  13   1       64.39       35.52      7.53 o 
   5  13   1      232.34      215.10     22.26 o 
   6  13   1        7.44        3.59      7.01 o 
   7  13   1        5.75       17.43     10.54 o 
   8  13   1       75.85       81.20     15.91 o 
   9  13   1      177.16      197.68     24.15 o 
   7  14   1       10.15        8.30     10.37 o 
  -8 -13   2       15.71       13.72      8.85 o 
 -10 -12   2       33.61       37.45     16.02 o 
  -9 -12   2       31.61       35.17     12.03 o 
  -8 -12   2       52.44       55.11      9.14 o 
  -7 -12   2      146.57      146.29     11.75 o 
  -6 -12   2        0.81        3.13      4.93 o 
  -5 -12   2        1.23        1.25      3.75 o 
  -4 -12   2      158.19      146.20     43.80 o 
  -3 -12   2       35.53       61.42     23.01 o 
  -2 -12   2       24.93       13.06     19.31 o 
  -1 -12   2      204.55      197.93     34.62 o 
   0 -12   2       14.59       46.23     41.84 o 
   1 -12   2        1.12       -3.55     20.61 o 
 -11 -11   2       61.53       64.05     15.47 o 
 -10 -11   2      332.93      327.38     37.39 o 
  -9 -11   2        0.02       -3.91      7.63 o 
  -8 -11   2      191.39      195.72     16.69 o 
  -7 -11   2       64.26       60.67     10.96 o 
  -6 -11   2       24.82       19.60      6.92 o 
  -5 -11   2       25.54       27.52      6.02 o 
  -4 -11   2      251.68      276.15      8.36 o 
  -3 -11   2       52.08       35.34      6.27 o 
  -2 -11   2      138.47      165.48     43.89 o 
  -1 -11   2      250.46      277.30     51.67 o 
   0 -11   2       64.17       54.58     22.48 o 
   1 -11   2        0.61        9.03     18.75 o 
   2 -11   2      169.35      166.31     32.90 o 
 -11 -10   2       94.47       79.40     16.53 o 
 -10 -10   2      198.86      211.33     32.65 o 
  -9 -10   2        0.42       15.32     10.41 o 
  -8 -10   2      412.15      406.91     21.37 o 
  -7 -10   2     1005.80     1029.10     38.04 o 
  -6 -10   2       48.62       59.52      7.60 o 
  -5 -10   2       10.61        5.97      6.41 o 
  -4 -10   2       97.92      114.82      7.60 o 
  -3 -10   2      294.69      306.96      9.81 o 
  -2 -10   2      185.57      171.01      4.39 o 
  -1 -10   2      294.51      319.97     30.44 o 
   0 -10   2      174.61      202.73     27.72 o 
   1 -10   2      199.45      188.40     28.75 o 
   2 -10   2      201.62      203.97     30.86 o 
   3 -10   2      306.55      314.49     36.93 o 
   4 -10   2        1.20       -8.50     19.43 o 
 -12  -9   2        0.43       10.32     13.85 o 
 -11  -9   2      133.45      128.31     18.57 o 
 -10  -9   2      198.72      220.60     24.90 o 
  -9  -9   2        2.16        2.32      5.50 o 
  -8  -9   2      728.69      771.21     38.97 o 
  -7  -9   2      174.68      202.18     15.91 o 
  -6  -9   2      309.21      334.56     19.93 o 
  -5  -9   2      813.51      818.23     28.51 o 
  -4  -9   2      639.64      661.29     19.90 o 
  -3  -9   2      540.40      536.77     13.02 o 
  -2  -9   2      111.56       99.90     10.95 o 
  -1  -9   2       43.70       47.38     15.67 o 
   0  -9   2       92.84       71.75     18.09 o 
   1  -9   2       41.26       34.41     28.10 o 
   3  -9   2      265.30      271.73     31.98 o 
   4  -9   2        1.67       -4.09     16.08 o 
 -12  -8   2        6.96       16.38     21.08 o 
 -11  -8   2      195.84      200.92     49.13 o 
 -10  -8   2      105.43      102.64     21.44 o 
  -9  -8   2        3.51        1.95     18.60 o 
  -8  -8   2      570.56      619.95     23.08 o 
  -7  -8   2       91.26       85.08     17.89 o 
  -6  -8   2      124.96      152.60     12.02 o 
  -5  -8   2      278.14      272.95     13.87 o 
  -4  -8   2     3258.25     3269.06     73.45 o 
  -3  -8   2      193.01      194.67      8.01 o 
  -2  -8   2        9.80       14.55      2.80 o 
  -1  -8   2       53.60       54.31      6.68 o 
   0  -8   2        3.89        2.01     18.57 o 
   2  -8   2      754.44      770.23     18.67 o 
   3  -8   2      120.65      123.51     16.94 o 
   4  -8   2        0.11        9.34      5.73 o 
   5  -8   2      324.64      283.49     14.12 o 
 -12  -7   2        3.09        4.86     18.92 o 
 -11  -7   2      320.42      288.05     34.08 o 
 -10  -7   2      304.63      307.71     31.30 o 
  -9  -7   2        3.33      -12.02     21.65 o 
  -8  -7   2        3.16        1.39      9.71 o 
  -7  -7   2      176.60      205.74     19.28 o 
  -6  -7   2        4.35       -5.60      6.49 o 
  -5  -7   2      273.73      307.39     11.37 o 
  -4  -7   2     5319.34     5372.68    133.42 o 
  -3  -7   2     1920.31     1943.51     26.77 o 
  -2  -7   2       33.48       34.29      3.83 o 
  -1  -7   2     1087.52     1123.71     14.09 o 
   0  -7   2      117.68       99.61      5.63 o 
   1  -7   2       53.11       56.67      6.61 o 
   2  -7   2      266.95      259.83     11.23 o 
   3  -7   2      237.49      245.93      9.41 o 
   4  -7   2        9.71       13.97      5.03 o 
   5  -7   2      363.62      393.56     26.89 o 
   6  -7   2      317.66      300.97     25.91 o 
   7  -7   2      125.28       80.49     16.26 o 
 -12  -6   2        0.01       -7.02     31.69 o 
 -11  -6   2      126.91      168.08     27.60 o 
 -10  -6   2      905.23     1006.72     85.23 o 
  -9  -6   2       44.87       30.65     15.31 o 
  -8  -6   2        5.10       18.69     11.82 o 
  -6  -6   2       43.15       57.95      7.79 o 
  -5  -6   2      121.72      146.91     16.32 o 
  -4  -6   2     4691.70     4569.97    138.38 o 
  -3  -6   2      522.48      556.40     16.53 o 
  -2  -6   2      487.00      468.13      8.43 o 
  -1  -6   2     3035.91     2908.65     35.91 o 
   0  -6   2     1300.78     1162.58     14.51 o 
   1  -6   2      237.43      222.97      6.63 o 
   2  -6   2     1094.76     1192.52     23.16 o 
   3  -6   2       28.34       23.69      3.71 o 
   4  -6   2      111.37       87.01      8.97 o 
   5  -6   2      141.89      161.90     21.34 o 
   6  -6   2      540.34      509.20     26.18 o 
   7  -6   2       10.33       10.38      8.79 o 
   8  -6   2       23.27       24.48     11.12 o 
 -12  -5   2        0.15        1.48     17.77 o 
 -11  -5   2      184.13      155.32     27.51 o 
 -10  -5   2      201.04      224.29     27.69 o 
  -9  -5   2       99.52      106.81     19.04 o 
  -8  -5   2      181.10      174.12     19.84 o 
  -7  -5   2     1108.69     1136.28     41.61 o 
  -6  -5   2      104.61      127.49      8.80 o 
  -5  -5   2      635.29      536.50     12.72 o 
  -4  -5   2     1459.79     1447.50     31.20 o 
  -3  -5   2     1772.39     1690.84     26.49 o 
  -2  -5   2      625.29      543.54      6.76 o 
  -1  -5   2     6425.91     6609.89    147.06 o 
   0  -5   2     1440.12     1275.18     15.73 o 
   1  -5   2       92.05       92.11      5.76 o 
   2  -5   2      340.01      351.71      6.62 o 
   3  -5   2     1333.78     1383.69     47.43 o 
   4  -5   2       29.17       20.51      6.31 o 
   5  -5   2        4.55        3.85      4.39 o 
   6  -5   2      326.40      331.93     25.03 o 
   7  -5   2      126.80       99.29     14.61 o 
   8  -5   2       88.86       97.35     15.83 o 
   9  -5   2      230.23      279.13     29.67 o 
 -12  -4   2        4.66       -9.62     20.20 o 
 -11  -4   2       40.27       59.82     22.48 o 
 -10  -4   2      590.34      578.79     41.55 o 
  -9  -4   2        9.49       13.83     13.41 o 
  -8  -4   2      929.87      941.82     43.68 o 
  -7  -4   2      130.89      171.10      8.19 o 
  -6  -4   2     1453.15     1555.04     24.36 o 
  -5  -4   2     1081.49     1176.58     16.47 o 
  -4  -4   2     7116.25     6942.20    111.79 o 
  -3  -4   2      349.75      466.28     10.45 o 
  -2  -4   2     2102.09     1913.23     28.73 o 
  -1  -4   2     2537.62     2442.35     41.04 o 
   0  -4   2    25352.17    25660.29    782.04 o 
   1  -4   2       20.13       25.43      3.00 o 
   2  -4   2      658.19      722.10     13.10 o 
   3  -4   2      615.20      604.30     11.95 o 
   4  -4   2       64.10       77.13      5.11 o 
   5  -4   2       61.00       86.87      6.31 o 
   6  -4   2      151.23      158.54      9.34 o 
   7  -4   2       25.20       31.81      8.52 o 
   8  -4   2      184.94      205.13     20.73 o 
   9  -4   2       90.25       86.37     17.04 o 
 -12  -3   2        0.00        5.69     19.19 o 
 -11  -3   2      460.61      516.42     43.53 o 
 -10  -3   2       64.32       65.44     19.87 o 
  -8  -3   2       11.83       11.61      8.91 o 
  -7  -3   2      632.21      580.31     11.78 o 
  -6  -3   2      243.03      219.39      6.71 o 
  -5  -3   2     2617.65     2481.27     35.00 o 
  -4  -3   2      679.90      734.66     15.22 o 
  -3  -3   2       27.60       35.50      2.35 o 
  -2  -3   2     1005.46     1067.78     16.34 o 
  -1  -3   2     5114.09     5067.31     68.65 o 
   0  -3   2     1454.31     1397.44     32.07 o 
   1  -3   2       80.04       84.62      4.32 o 
   2  -3   2     2926.45     2910.32     36.62 o 
   3  -3   2     6140.44     6592.10    114.39 o 
   4  -3   2       81.51       72.23      5.19 o 
   5  -3   2      377.09      376.56     11.87 o 
   6  -3   2       55.82       59.14      6.16 o 
   7  -3   2       14.98       25.87     11.13 o 
   8  -3   2       16.38       11.90     11.31 o 
   9  -3   2      382.81      409.01     24.30 o 
  10  -3   2       16.67       14.28      9.89 o 
 -12  -2   2        0.43        4.77     19.60 o 
 -11  -2   2       60.70       53.87     21.91 o 
 -10  -2   2      665.24      645.17     35.57 o 
  -9  -2   2        2.05        6.26      5.79 o 
  -8  -2   2        6.32        5.89      4.80 o 
  -7  -2   2      288.70      249.95      6.31 o 
  -6  -2   2     1247.24     1359.76     22.68 o 
  -5  -2   2        6.39        4.82      2.29 o 
  -4  -2   2     4449.34     4129.03     58.62 o 
  -3  -2   2       63.45       48.55      2.58 o 
  -2  -2   2     1231.67     1020.98      9.82 o 
  -1  -2   2      132.86       76.03      6.45 o 
   0  -2   2     2584.78     2535.80     38.89 o 
   1  -2   2      431.49      475.68      5.71 o 
   2  -2   2    22563.60    22806.66    554.50 o 
   3  -2   2     1874.27     1832.57     25.64 o 
   4  -2   2     2131.04     2129.45     29.34 o 
   5  -2   2       93.23       96.96      6.30 o 
   6  -2   2     3517.87     3533.66     94.68 o 
   7  -2   2      143.76      164.20     12.27 o 
   8  -2   2        2.17        2.37     10.93 o 
   9  -2   2        0.43       -4.86      9.17 o 
  10  -2   2      114.42       92.77     17.55 o 
 -12  -1   2        0.12      -18.92     22.54 o 
 -10  -1   2       12.20        9.30     11.04 o 
  -9  -1   2      142.68      132.06     24.09 o 
  -8  -1   2       20.91       39.29     10.22 o 
  -7  -1   2      337.02      257.54     15.22 o 
  -6  -1   2      130.63      173.27     53.61 o 
  -5  -1   2      336.01      331.92     22.95 o 
  -4  -1   2      132.79      149.15     11.93 o 
  -3  -1   2       63.03       65.58     10.29 o 
  -2  -1   2      629.53      693.38     10.67 o 
  -1  -1   2     8791.54     9340.46    130.30 o 
   0  -1   2        2.38        2.50      1.14 o 
   1  -1   2     1980.90     1811.08     40.42 o 
   2  -1   2      253.27      255.38      8.54 o 
   3  -1   2      123.11      101.35      4.83 o 
   4  -1   2       33.49       42.17      3.78 o 
   5  -1   2      614.39      676.70     50.32 o 
   6  -1   2      658.33      619.17     16.99 o 
   7  -1   2     2420.79     2306.14     53.99 o 
   8  -1   2       76.93       68.79     11.21 o 
   9  -1   2       19.94       22.84      7.21 o 
  10  -1   2        9.78       -3.73      6.83 o 
  11  -1   2        5.53       13.41     16.46 o 
 -11   0   2        0.19       -2.40     22.11 o 
 -10   0   2      971.71     1018.76     42.40 o 
  -9   0   2        9.04        0.46      8.68 o 
  -8   0   2      460.14      468.52     25.76 o 
  -7   0   2       31.11       20.00      8.19 o 
  -6   0   2     1151.69     1048.11     31.15 o 
  -5   0   2       49.11       73.40      7.23 o 
  -4   0   2      735.22      749.89     18.42 o 
  -3   0   2        1.54       -1.67      3.97 o 
  -2   0   2      721.63      777.47     15.47 o 
  -1   0   2      783.36      615.91      8.98 o 
   1   0   2      231.02      151.71      2.94 o 
   2   0   2    23440.83    25339.84    762.90 o 
   3   0   2        5.49        5.06      4.53 o 
   4   0   2      113.10       89.08      4.94 o 
   5   0   2        2.00       -0.08      3.66 o 
   6   0   2     6538.94     7030.37    154.56 o 
   7   0   2       88.35       90.97     10.88 o 
   8   0   2       48.72       34.08     12.67 o 
   9   0   2       21.82       13.45      7.86 o 
  10   0   2       13.85       14.87      5.99 o 
  11   0   2        5.07       29.38     31.51 o 
 -11   1   2       73.39       72.43     18.24 o 
 -10   1   2       24.26       12.98     14.52 o 
  -9   1   2       55.11       30.37     11.48 o 
  -8   1   2        0.04       -3.13      8.23 o 
  -7   1   2     3645.67     3813.26    133.21 o 
  -6   1   2        5.26       14.78      8.41 o 
  -5   1   2        2.04       12.95      5.61 o 
  -4   1   2       92.08       70.58      7.32 o 
  -3   1   2     3299.03     3276.92     60.81 o 
  -2   1   2      722.75      748.88     16.20 o 
  -1   1   2    16460.35    14954.84    367.82 o 
   1   1   2       72.34       44.40      2.20 o 
   2   1   2      139.88       85.95      3.92 o 
   3   1   2     1793.40     1713.22     22.39 o 
   4   1   2       27.33       54.77     12.97 o 
   5   1   2     3505.94     3467.78     54.52 o 
   6   1   2       36.15       30.71      2.96 o 
   7   1   2     3133.78     3152.55     95.09 o 
   8   1   2        8.35        7.16      5.54 o 
   9   1   2     1050.63     1134.04     26.87 o 
  10   1   2       17.30       13.07      3.79 o 
  11   1   2       40.64       37.96     31.30 o 
  12   1   2        2.84        4.83     18.60 o 
 -11   2   2       10.92       19.15     14.92 o 
 -10   2   2       12.91        9.34      8.16 o 
  -9   2   2        0.40        8.44     15.83 o 
  -8   2   2     1248.31     1316.85     52.83 o 
  -7   2   2      102.28      107.66     14.61 o 
  -6   2   2     2186.08     2407.97     74.98 o 
  -5   2   2       35.94       38.34     11.61 o 
  -4   2   2       48.78       74.23      6.73 o 
  -3   2   2       26.73       27.41      5.43 o 
  -2   2   2       90.66       83.94      6.00 o 
  -1   2   2       96.65       99.39      7.27 o 
   0   2   2    19371.43    19615.38    563.44 o 
   1   2   2      519.73      629.59     16.14 o 
   2   2   2    15958.05    16632.97    442.61 o 
   3   2   2     1248.69     1316.00     30.09 o 
   4   2   2      857.55      966.54     24.61 o 
   5   2   2      106.71      119.81     16.14 o 
   6   2   2     2820.85     2392.70     66.30 o 
   7   2   2       21.53       18.89      9.95 o 
   8   2   2       67.33       60.65     22.59 o 
   9   2   2       25.36       35.21     22.48 o 
  10   2   2     1261.57     1417.40     67.49 o 
  11   2   2       11.51       39.24     18.89 o 
  12   2   2      330.58      250.26     60.17 o 
 -10   3   2       17.44       19.66      9.84 o 
  -9   3   2      228.74      224.60     19.90 o 
  -8   3   2       94.77      117.89     22.86 o 
  -7   3   2     2829.85     2933.18    120.35 o 
  -6   3   2      171.80      191.92     23.96 o 
  -5   3   2      549.14      503.30     17.16 o 
  -4   3   2       38.84       44.15      6.40 o 
  -3   3   2     3310.75     3497.56     75.39 o 
  -2   3   2        3.33        3.31      3.42 o 
  -1   3   2      939.55      822.51     16.52 o 
   0   3   2       42.77       49.68      4.41 o 
   1   3   2     3084.31     2944.96     46.95 o 
   2   3   2      934.92      879.94     15.17 o 
   3   3   2      904.80      553.35     16.05 o 
   4   3   2       13.54       22.86      6.40 o 
   5   3   2     5645.15     6006.41    201.66 o 
   6   3   2      541.79      502.18     21.00 o 
   7   3   2      259.95      213.95     16.91 o 
   8   3   2       45.21       37.64     13.21 o 
   9   3   2      801.66      892.74     41.84 o 
  10   3   2       15.38       22.36     24.70 o 
  11   3   2        7.30      -11.52     16.88 o 
  12   3   2        1.54        1.42     16.46 o 
  -9   4   2        1.99       -5.70     10.92 o 
  -8   4   2      122.14       99.38     14.44 o 
  -7   4   2      155.16      191.65     21.11 o 
  -6   4   2      547.08      538.22     21.28 o 
  -5   4   2       19.48       54.18      8.57 o 
  -4   4   2     3399.71     3683.98    131.79 o 
  -3   4   2     1033.48      934.12     27.04 o 
  -2   4   2     2376.08     2694.63    123.59 o 
  -1   4   2        4.13       10.25      5.80 o 
   0   4   2     2696.44     2612.05     45.78 o 
   1   4   2       46.05       62.80      4.33 o 
   2   4   2       84.51       96.21      6.12 o 
   3   4   2       44.48       88.31      7.58 o 
   4   4   2     1022.17     1069.03     28.64 o 
   5   4   2     1212.71     1105.03     36.59 o 
   6   4   2     4330.71     4381.58    132.55 o 
   7   4   2      344.43      313.28     21.14 o 
   8   4   2     1321.24     1334.07     52.27 o 
   9   4   2        9.17       21.20     13.56 o 
  10   4   2     1106.78     1134.21     55.79 o 
  11   4   2        6.19       -0.59     25.08 o 
  12   4   2      234.41      271.23     38.11 o 
  13   4   2        0.39        3.38     19.60 o 
  -9   5   2       36.86       15.94      9.13 o 
  -8   5   2       26.11       34.56     20.45 o 
  -7   5   2       42.17       52.26     13.70 o 
  -6   5   2       24.19       24.69     10.76 o 
  -5   5   2       20.83       24.66      7.67 o 
  -4   5   2      368.76      377.49     14.70 o 
  -3   5   2     1867.49     2151.96    106.22 o 
  -2   5   2      484.75      494.01     31.24 o 
  -1   5   2     5620.49     5412.83    106.34 o 
   0   5   2      428.98      511.44     13.18 o 
   1   5   2       82.38       74.75      5.61 o 
   2   5   2      111.70       83.37      5.87 o 
   3   5   2     1251.27     1297.73     47.08 o 
   4   5   2      504.77      562.35     27.84 o 
   5   5   2     1165.67     1015.21     15.95 o 
   6   5   2      384.78      367.62     13.07 o 
   7   5   2      310.39      307.26     33.61 o 
   8   5   2       10.31        0.53     17.00 o 
   9   5   2     1830.16     2213.84    118.42 o 
  10   5   2       29.92       18.48     15.64 o 
  11   5   2       16.47       19.37     17.53 o 
  12   5   2       23.64       36.36     23.48 o 
  13   5   2      207.61      255.38     68.61 o 
  -8   6   2        6.27       -9.20     12.87 o 
  -7   6   2       93.82       82.39     15.76 o 
  -6   6   2       13.72       21.81     11.02 o 
  -5   6   2        0.30       -0.29     10.30 o 
  -4   6   2      485.63      530.20     18.67 o 
  -3   6   2      437.37      438.55     36.78 o 
  -2   6   2       49.15       42.72      7.58 o 
  -1   6   2      121.97      113.97     10.50 o 
   0   6   2    10345.25    11185.77    357.18 o 
   1   6   2      484.19      453.97     28.92 o 
   2   6   2        4.32        2.40      3.63 o 
   3   6   2      148.16      168.33     22.19 o 
   4   6   2      912.72      915.90     27.78 o 
   5   6   2      540.69      436.02     18.95 o 
   6   6   2     5024.44     5098.63    185.06 o 
   7   6   2      405.38      376.45      8.50 o 
   8   6   2      101.44      141.91     20.49 o 
   9   6   2      258.25      307.49     31.02 o 
  10   6   2      601.26      638.55     43.38 o 
  11   6   2       13.80      -28.49     30.83 o 
  12   6   2      345.13      403.56     58.77 o 
  13   6   2       13.40       13.60     16.88 o 
  -7   7   2      135.32      132.06     16.08 o 
  -6   7   2       59.07       49.41     13.12 o 
  -5   7   2      239.33      278.65     15.84 o 
  -4   7   2       83.51       98.84     16.11 o 
  -3   7   2      632.93      678.42     57.89 o 
  -2   7   2        8.06        1.82      5.80 o 
  -1   7   2     1543.69     1557.11     39.18 o 
   0   7   2     2020.67     1948.22     40.79 o 
   1   7   2     1492.07     1678.15     75.10 o 
   2   7   2      265.62      273.28     17.86 o 
   3   7   2     2176.85     2181.48    111.89 o 
   4   7   2        0.78        0.77      6.75 o 
   5   7   2      593.16      615.27     36.63 o 
   6   7   2       41.74       24.23     13.57 o 
   7   7   2        6.56        8.86      5.75 o 
   8   7   2      122.36      138.10      6.48 o 
   9   7   2      874.25      963.91     51.30 o 
  10   7   2      360.79      387.19    104.24 o 
  11   7   2        0.76       15.20     12.71 o 
  12   7   2       43.14       45.12     16.64 o 
  13   7   2      173.95      197.16     53.51 o 
  -6   8   2      113.36       90.71     21.41 o 
  -5   8   2       11.10        4.44      7.88 o 
  -4   8   2      160.25      181.03     18.75 o 
  -3   8   2       45.42       32.84     11.57 o 
  -2   8   2       17.22       20.03      7.20 o 
  -1   8   2      421.77      444.63     20.83 o 
   0   8   2      942.74     1000.11     25.68 o 
   1   8   2      478.53      562.40     17.54 o 
   2   8   2      557.54      562.23     42.05 o 
   3   8   2     1557.77     1566.52     79.98 o 
   4   8   2      913.49      961.80     34.35 o 
   5   8   2      126.22      142.02     14.51 o 
   6   8   2      242.76      235.83     24.83 o 
   7   8   2      326.86      307.48     14.15 o 
   8   8   2      301.20      298.14     11.53 o 
   9   8   2      543.08      550.46     68.30 o 
  10   8   2      927.07      938.46     43.53 o 
  11   8   2        3.66        7.42     20.86 o 
  12   8   2      286.92      376.12     36.89 o 
  13   8   2       67.37       54.60     20.31 o 
  -5   9   2       11.32        6.50      8.66 o 
  -4   9   2       22.28       25.08     12.56 o 
  -3   9   2       75.37       74.13      8.90 o 
  -2   9   2        0.13        6.73      6.75 o 
  -1   9   2      255.76      278.26     12.86 o 
   0   9   2      361.86      399.65     16.30 o 
   1   9   2       68.35       59.93      6.59 o 
   2   9   2       17.29       19.14      6.66 o 
   3   9   2     2362.46     2535.14    128.76 o 
   4   9   2      819.53      832.01     32.54 o 
   5   9   2      349.57      346.61     14.67 o 
   6   9   2        3.05        2.30      5.97 o 
   7   9   2       75.89      100.08     10.59 o 
   8   9   2      409.74      403.08     22.95 o 
   9   9   2      141.39      148.33      9.81 o 
  10   9   2      358.87      359.76     79.47 o 
  11   9   2        7.52       12.16     15.12 o 
  12   9   2      124.46      143.90     26.92 o 
  -4  10   2       22.86       14.27      8.38 o 
  -3  10   2       47.98       31.09      7.74 o 
  -2  10   2       39.13       29.69      8.03 o 
  -1  10   2       34.93       25.87      6.18 o 
   0  10   2        7.37       18.41      6.80 o 
   1  10   2       46.75       41.17      7.37 o 
   2  10   2      584.55      654.85     20.72 o 
   3  10   2      563.27      512.90     24.08 o 
   4  10   2     1419.34     1359.89     48.86 o 
   5  10   2       31.52       30.70      8.09 o 
   6  10   2      159.03      166.36     12.07 o 
   7  10   2       47.52       47.10      8.50 o 
   8  10   2       43.38       49.63      8.79 o 
   9  10   2      144.89      159.83     18.75 o 
  10  10   2      125.39      162.14     21.89 o 
  11  10   2        0.74        7.65     14.82 o 
  12  10   2       42.87       26.87     21.05 o 
  -3  11   2      107.71       91.80     28.58 o 
  -2  11   2       28.69       10.16      5.30 o 
  -1  11   2       15.46       14.28      5.77 o 
   0  11   2       19.94       18.39      6.89 o 
   1  11   2        7.52        7.86      6.30 o 
   2  11   2      303.61      296.46     43.71 o 
   3  11   2      222.95      238.03     27.81 o 
   4  11   2       35.45       36.69      9.85 o 
   5  11   2       19.98       28.13     12.14 o 
   6  11   2      461.27      464.42     43.24 o 
   7  11   2      277.19      312.76     46.64 o 
   8  11   2       13.36       19.45      7.26 o 
   9  11   2      205.33      242.40     20.43 o 
  10  11   2      159.25      170.55     36.38 o 
  11  11   2        8.73       14.41     15.52 o 
  -1  12   2        5.79       20.31     21.59 o 
   0  12   2      125.09      115.96     27.95 o 
   1  12   2       10.73       10.97      5.55 o 
   2  12   2        3.44        9.17     10.81 o 
   3  12   2      484.24      479.26     25.67 o 
   4  12   2       18.24       25.82     18.89 o 
   5  12   2       41.62       49.97     13.44 o 
   6  12   2       82.56       66.07     10.40 o 
   7  12   2      306.47      271.98     30.83 o 
   8  12   2       24.52       21.11      9.51 o 
   9  12   2      176.45      194.94     13.22 o 
  10  12   2      176.84      152.33     35.59 o 
  11  12   2       15.46       36.35     18.01 o 
   3  13   2       84.00       40.75     18.83 o 
   4  13   2       13.98        9.76      9.22 o 
   5  13   2       15.05        9.39      9.62 o 
   6  13   2      147.29      122.95     12.56 o 
   7  13   2       65.08       72.41     14.37 o 
   8  13   2        0.76        0.48     14.15 o 
   9  13   2       67.62       54.20     16.57 o 
  10  13   2      134.09      101.24     21.25 o 
   6  14   2        5.91       11.32     10.20 o 
   7  14   2       43.77       32.90     10.79 o 
   8  14   2        0.02       22.45     11.33 o 
  -9 -12   3       51.58       42.49     11.03 o 
  -8 -12   3       25.71       24.30     10.23 o 
  -7 -12   3       13.79       15.78      8.60 o 
  -6 -12   3      296.08      253.94     18.79 o 
  -5 -12   3       23.82      -11.22     17.50 o 
  -4 -12   3        0.64      -19.40     19.40 o 
  -3 -12   3      108.95      127.63     28.31 o 
  -2 -12   3       65.91       82.32     42.64 o 
  -1 -12   3        1.67        2.16     30.12 o 
   0 -12   3      129.33      152.18     34.08 o 
 -10 -11   3       83.16       80.26     19.91 o 
  -9 -11   3      466.29      457.66     28.57 o 
  -8 -11   3       27.37       37.91      8.02 o 
  -7 -11   3      222.99      299.89     21.57 o 
  -6 -11   3        8.37       12.48      5.65 o 
  -5 -11   3      119.28      148.12     15.14 o 
  -4 -11   3        3.58        2.13      3.08 o 
  -3 -11   3      732.42      796.12     52.00 o 
  -2 -11   3       50.21       69.44     22.39 o 
  -1 -11   3        5.04       -4.03     16.76 o 
   0 -11   3       97.47      111.20     27.72 o 
   1 -11   3      111.95      136.25     30.62 o 
   2 -11   3       12.36       45.72     25.79 o 
 -11 -10   3        5.24        2.12     13.33 o 
 -10 -10   3      156.03      170.63     21.53 o 
  -9 -10   3      320.47      375.34     18.55 o 
  -8 -10   3       11.91       19.31      7.88 o 
  -7 -10   3       49.70       37.28      9.64 o 
  -6 -10   3      496.74      491.62     20.98 o 
  -5 -10   3       37.62       44.56      8.68 o 
  -4 -10   3        1.64       -2.04      5.13 o 
  -3 -10   3      179.73      186.33      5.41 o 
  -2 -10   3      181.45      238.33     27.93 o 
  -1 -10   3        5.99       13.18     16.26 o 
   0 -10   3      206.59      233.53     30.95 o 
   1 -10   3       77.71      110.43     25.97 o 
   2 -10   3        3.39       -8.47     18.15 o 
   3 -10   3       68.28       81.02     26.83 o 
 -12  -9   3       21.29       23.99     36.04 o 
 -11  -9   3       17.34        8.08     16.38 o 
 -10  -9   3       81.71       88.45     32.96 o 
  -9  -9   3      374.90      365.28     61.73 o 
  -8  -9   3       84.38      101.53     10.20 o 
  -7  -9   3      308.22      293.55     21.18 o 
  -6  -9   3      612.87      612.04     37.17 o 
  -5  -9   3       85.05       87.84     11.56 o 
  -4  -9   3        0.28        0.40      4.37 o 
  -3  -9   3      981.35      928.39     41.02 o 
  -2  -9   3      101.61       98.40     18.83 o 
  -1  -9   3        3.34        3.38     12.64 o 
   0  -9   3      131.34      185.26     40.16 o 
   1  -9   3      623.25      642.90     65.00 o 
   2  -9   3        5.40       11.58     26.74 o 
   3  -9   3      232.41      196.28     48.74 o 
   4  -9   3      142.57      183.63     31.75 o 
   5  -9   3        8.94       21.59     21.68 o 
 -12  -8   3       15.49       -1.15     30.68 o 
 -11  -8   3        7.55       30.83     18.75 o 
 -10  -8   3       17.18       18.42     15.55 o 
  -9  -8   3      696.99      844.65     44.18 o 
  -8  -8   3      195.41      241.95     25.90 o 
  -7  -8   3      197.71      197.59     21.00 o 
  -6  -8   3      776.96      783.93     29.42 o 
  -5  -8   3     2201.22     2284.51     75.41 o 
  -4  -8   3      719.34      753.91     38.29 o 
  -3  -8   3      213.93      232.25     11.98 o 
  -2  -8   3     1673.90     1661.78     31.65 o 
  -1  -8   3       76.36       47.03     15.01 o 
   0  -8   3       31.35       42.64     15.04 o 
   1  -8   3      292.26      263.23     26.27 o 
   2  -8   3      334.59      352.60     30.12 o 
   4  -8   3      396.70      360.04     53.78 o 
   5  -8   3        9.17       14.81     17.74 o 
   6  -8   3       55.87       62.90     23.69 o 
 -12  -7   3       54.02       29.70     22.92 o 
 -11  -7   3      109.58      123.75     25.50 o 
 -10  -7   3      215.82      214.96     26.33 o 
  -9  -7   3       73.25       62.57     27.33 o 
  -8  -7   3      220.02      220.62     20.34 o 
  -7  -7   3      692.16      695.49     32.44 o 
  -6  -7   3     1091.31     1138.29     26.17 o 
  -5  -7   3      946.72      970.49     42.15 o 
  -4  -7   3      118.96      107.22      5.93 o 
  -3  -7   3     4028.29     3968.27     60.87 o 
  -2  -7   3     1201.28     1262.87     16.55 o 
  -1  -7   3      707.29      743.88     34.32 o 
   0  -7   3       95.38       97.46     15.55 o 
   1  -7   3      790.26      732.21     37.58 o 
   2  -7   3       87.73       84.78      2.52 o 
   3  -7   3        3.26        9.76      8.47 o 
   4  -7   3      180.20      215.98     24.37 o 
   5  -7   3        1.39        5.11      6.87 o 
   6  -7   3      109.02       73.65     18.70 o 
   7  -7   3      102.55       86.91     24.05 o 
 -12  -6   3      145.29      158.07     33.58 o 
 -11  -6   3       47.82       46.11     35.03 o 
 -10  -6   3      173.96      143.33     23.90 o 
  -9  -6   3      993.97     1050.91     50.99 o 
  -8  -6   3      187.98      230.45     21.17 o 
  -7  -6   3      334.91      353.08     22.12 o 
  -6  -6   3      482.51      468.51     27.01 o 
  -5  -6   3     1223.75     1399.29     36.57 o 
  -4  -6   3      626.71      642.13     15.78 o 
  -3  -6   3     4074.36     3926.04     65.81 o 
  -2  -6   3      541.00      581.68      9.38 o 
  -1  -6   3       13.07       25.59     10.04 o 
   0  -6   3     2004.64     1787.83     58.10 o 
   1  -6   3     1858.91     1768.28     60.62 o 
   2  -6   3      782.93      839.00     27.10 o 
   3  -6   3       61.57       65.42      7.85 o 
   4  -6   3       65.50       51.71      9.07 o 
   5  -6   3        0.74       -8.73      8.73 o 
   6  -6   3      166.72      154.79     13.69 o 
   7  -6   3      304.30      331.27     20.21 o 
   8  -6   3       55.82       38.23     13.14 o 
 -12  -5   3      132.49      125.83     51.38 o 
 -11  -5   3       75.06       62.22     22.86 o 
 -10  -5   3      210.83      169.42     40.60 o 
  -9  -5   3     1139.19     1346.83     60.44 o 
  -8  -5   3      134.80      136.81      9.23 o 
  -7  -5   3        0.25        7.19      4.83 o 
  -6  -5   3     2248.54     2295.90     42.50 o 
  -5  -5   3      525.62      534.62     10.87 o 
  -4  -5   3       24.90       41.59      5.02 o 
  -3  -5   3     1023.90      939.14     15.36 o 
  -2  -5   3     2138.35     2070.23     24.85 o 
  -1  -5   3        8.69       12.35      3.54 o 
   0  -5   3     2012.60     1765.71     67.40 o 
   1  -5   3     1866.43     1620.01     50.11 o 
   2  -5   3      514.22      471.21     21.00 o 
   3  -5   3      661.35      740.24     15.97 o 
   4  -5   3        8.81       11.06      5.24 o 
   5  -5   3      322.13      334.90     17.37 o 
   6  -5   3      193.26      239.92     21.00 o 
   7  -5   3       98.38       85.27     14.39 o 
   8  -5   3       77.67       47.57     18.95 o 
 -12  -4   3       40.19       68.58     27.16 o 
 -11  -4   3      299.37      276.67     33.79 o 
 -10  -4   3       18.26       25.32     17.06 o 
  -9  -4   3      916.74      863.36     28.93 o 
  -8  -4   3       75.71       74.19      4.67 o 
  -7  -4   3       51.09       34.91      5.61 o 
  -6  -4   3      422.12      510.34     13.52 o 
  -5  -4   3      306.46      366.25      8.60 o 
  -4  -4   3       34.58       40.66      3.43 o 
  -3  -4   3      675.54      457.23      8.32 o 
  -2  -4   3      241.27      194.37      5.26 o 
  -1  -4   3     1615.62     1775.17     16.18 o 
   0  -4   3     3525.25     3529.84     96.51 o 
   1  -4   3     7444.87     7222.35    226.54 o 
   2  -4   3      381.48      439.65     18.86 o 
   3  -4   3      295.18      307.86      8.47 o 
   4  -4   3      596.97      612.67     19.25 o 
   5  -4   3      119.02      124.48     13.81 o 
   6  -4   3       36.42       34.33     11.71 o 
   7  -4   3      966.95     1029.49     32.47 o 
   8  -4   3       37.51       33.06     11.28 o 
   9  -4   3       91.56       93.00     44.17 o 
 -12  -3   3      398.90      415.65     47.32 o 
 -11  -3   3        8.06        9.68     17.15 o 
 -10  -3   3       22.33       14.61      4.42 o 
  -9  -3   3      312.20      291.37     12.17 o 
  -8  -3   3      371.26      385.41     16.95 o 
  -7  -3   3        2.86        7.55      3.27 o 
  -6  -3   3     1164.02      989.60     19.57 o 
  -5  -3   3     1070.73     1035.85     15.37 o 
  -4  -3   3     2649.01     2665.77     36.08 o 
  -3  -3   3       30.11       24.15      2.30 o 
  -2  -3   3       14.84       22.61      2.11 o 
  -1  -3   3      107.40      144.09     10.84 o 
   0  -3   3     3679.82     3206.81     59.01 o 
   1  -3   3     5074.24     5211.94     84.36 o 
   2  -3   3     3121.80     3373.80     55.32 o 
   3  -3   3        3.66       -1.36      2.87 o 
   4  -3   3     1598.14     1518.15     27.92 o 
   5  -3   3      248.79      202.40     14.51 o 
   6  -3   3        0.86       -6.59      6.59 o 
   7  -3   3       84.30       81.35      9.26 o 
   8  -3   3      141.16      109.30     18.48 o 
   9  -3   3        3.60        2.10      7.79 o 
  10  -3   3      239.58      251.69     64.48 o 
 -12  -2   3       17.71       14.90     21.97 o 
 -11  -2   3      353.09      356.43     27.62 o 
 -10  -2   3       54.44       53.98      5.62 o 
  -9  -2   3      112.67      105.39      6.53 o 
  -8  -2   3      113.82      136.13      8.92 o 
  -7  -2   3       30.41       37.12      5.97 o 
  -6  -2   3      280.39      245.36      8.44 o 
  -5  -2   3     6857.31     7583.17    137.34 o 
  -4  -2   3       12.97        8.70      3.02 o 
  -3  -2   3     3978.15     3492.79     70.69 o 
  -2  -2   3       23.50       38.60      2.78 o 
  -1  -2   3      126.05      137.07      4.28 o 
   0  -2   3        0.92        3.13      1.83 o 
   1  -2   3     8760.33     8527.55    137.22 o 
   2  -2   3       25.18       34.87      2.65 o 
   3  -2   3      418.50      412.33     13.27 o 
   4  -2   3     1112.72     1091.77     25.39 o 
   5  -2   3     2454.32     2572.91     60.38 o 
   6  -2   3        0.37        5.57      5.21 o 
   7  -2   3      333.71      286.87     12.80 o 
   8  -2   3       48.49       39.74      8.20 o 
   9  -2   3      114.66      120.46     18.97 o 
  10  -2   3        0.34       -0.14      8.84 o 
 -12  -1   3      137.25      106.25     31.24 o 
 -11  -1   3        2.49        4.06     25.36 o 
 -10  -1   3      271.97      267.75     35.71 o 
  -9  -1   3        2.60        0.74     14.75 o 
  -8  -1   3      333.69      299.11     18.25 o 
  -7  -1   3       40.63       40.56     11.20 o 
  -6  -1   3     3396.16     3480.13     85.97 o 
  -5  -1   3     1425.94     1476.30     31.94 o 
  -4  -1   3       27.48       50.24      8.95 o 
  -3  -1   3       34.50       68.64     10.02 o 
  -2  -1   3     1430.45     1331.34     16.96 o 
  -1  -1   3       29.35       47.43      2.57 o 
   0  -1   3    22062.12    22079.75    492.56 o 
   1  -1   3       22.27       14.37      2.43 o 
   2  -1   3     1393.75     1302.73     19.85 o 
   3  -1   3       58.72       56.86      4.44 o 
   4  -1   3     4266.59     4175.26     73.87 o 
   5  -1   3       45.71       31.09      7.20 o 
   6  -1   3      954.84     1058.18     31.29 o 
   7  -1   3      715.10      772.88     22.93 o 
   8  -1   3       91.86      110.75     20.30 o 
   9  -1   3        2.97       -0.96      5.99 o 
  10  -1   3      195.96      209.21     13.74 o 
  11  -1   3        6.87       -1.30     14.21 o 
 -11   0   3       13.58        6.35     16.12 o 
 -10   0   3        1.77       -5.06     11.26 o 
  -9   0   3      569.61      570.79     33.08 o 
  -8   0   3        2.26       -0.88     14.87 o 
  -7   0   3        4.97        8.38      7.82 o 
  -6   0   3      118.40      103.02     12.04 o 
  -5   0   3     9738.94     9924.75    262.45 o 
  -4   0   3        4.55        7.64      7.47 o 
  -3   0   3      443.27      431.14     10.22 o 
  -2   0   3      272.92      246.62      7.35 o 
  -1   0   3        7.21       10.57      3.25 o 
   0   0   3      201.35      139.43      7.57 o 
   1   0   3       45.90       32.13      2.42 o 
   2   0   3      177.04      126.79      4.31 o 
   3   0   3    13478.72    14126.09    279.59 o 
   4   0   3       31.49       28.17      6.16 o 
   5   0   3    12598.94    13505.44    351.06 o 
   6   0   3      172.11      185.22      9.54 o 
   7   0   3     6191.03     6482.75    176.85 o 
   8   0   3       49.82       48.74      8.76 o 
   9   0   3      185.95      222.02     19.07 o 
  10   0   3       13.73       15.14      6.40 o 
  11   0   3      341.76      339.90     34.29 o 
 -11   1   3        1.97       -8.35     14.48 o 
 -10   1   3       33.09       15.46     16.63 o 
  -9   1   3       31.95       53.12     16.10 o 
  -8   1   3      120.66      112.74     16.63 o 
  -7   1   3        1.80        3.35     16.41 o 
  -6   1   3     2160.83     1954.92     47.66 o 
  -5   1   3        3.22       10.01      5.84 o 
  -4   1   3        0.85        3.06      5.71 o 
  -3   1   3      127.29      130.69      6.64 o 
  -2   1   3      671.92      857.69     18.14 o 
  -1   1   3      678.92      709.77     14.34 o 
   0   1   3    11816.96    11267.04    256.28 o 
   1   1   3      248.24      258.61     12.44 o 
   2   1   3      857.63     1180.60     19.69 o 
   3   1   3       16.00       10.63      2.41 o 
   4   1   3     2554.17     2361.66     30.25 o 
   5   1   3        4.36       14.52      3.86 o 
   6   1   3      874.29      853.37     31.64 o 
   7   1   3       85.53       88.45      5.13 o 
   8   1   3     1732.97     1813.72     38.76 o 
   9   1   3        3.33       -2.02      5.63 o 
  10   1   3      482.85      510.91     48.11 o 
  11   1   3        5.62       -8.17     15.67 o 
  12   1   3      116.48      112.77     29.05 o 
 -10   2   3        0.12      -13.85     13.85 o 
  -9   2   3      198.83      211.36     23.84 o 
  -8   2   3        3.08        3.62     10.68 o 
  -7   2   3        0.54        2.97      7.98 o 
  -6   2   3       62.74       68.73     10.20 o 
  -5   2   3     1561.56     1477.58     55.39 o 
  -4   2   3      164.42      140.37     17.32 o 
  -3   2   3     1590.38     1430.58     31.92 o 
  -2   2   3        6.66        4.52      3.74 o 
  -1   2   3     7960.89     8888.82    193.49 o 
   0   2   3      203.79      231.32     14.32 o 
   1   2   3    25889.53    26168.31    840.85 o 
   2   2   3      456.76      641.90     12.52 o 
   3   2   3     2461.39     2381.48     67.46 o 
   4   2   3      534.77      561.00     21.50 o 
   5   2   3     2985.49     3018.55     97.28 o 
   6   2   3        7.15       17.29      7.82 o 
   7   2   3     3790.94     3890.83    122.27 o 
   8   2   3       23.97       38.47     12.56 o 
   9   2   3       67.87       62.81     15.64 o 
  10   2   3       26.29        4.00     22.09 o 
  11   2   3      612.05      705.71     74.71 o 
  12   2   3        9.86       12.20     19.57 o 
 -10   3   3        4.71        2.60     13.74 o 
  -9   3   3        0.44        6.70     10.84 o 
  -8   3   3      422.03      424.47     27.93 o 
  -7   3   3        2.91       -8.04     10.58 o 
  -6   3   3     1420.83     1383.27     46.08 o 
  -5   3   3      251.49      249.74     18.67 o 
  -4   3   3      311.98      287.76     12.38 o 
  -3   3   3        5.23       -8.26      8.26 o 
  -2   3   3     8501.50     8020.13    183.26 o 
  -1   3   3        1.87        0.02      4.19 o 
   0   3   3     1744.78     2215.86     37.27 o 
   1   3   3       35.75       38.33      4.73 o 
   2   3   3       13.90       10.47      3.88 o 
   3   3   3      499.90      445.95     10.54 o 
   4   3   3    25991.11    25788.34   1228.44 o 
   5   3   3      101.88       97.24      4.68 o 
   6   3   3      379.94      347.18     17.50 o 
   7   3   3      223.17      181.29     16.14 o 
   8   3   3      577.56      566.73     30.06 o 
   9   3   3       47.04       44.42     14.18 o 
  10   3   3      612.51      685.96     41.16 o 
  11   3   3        0.03       13.59     16.76 o 
  12   3   3      169.17      203.00     55.02 o 
  -9   4   3        8.64      -10.36     14.66 o 
  -8   4   3        7.08       -9.12     28.16 o 
  -7   4   3        0.30       -3.99     10.74 o 
  -6   4   3      106.31       88.85     20.18 o 
  -5   4   3      956.73     1045.34     58.54 o 
  -4   4   3        8.97       13.92      6.56 o 
  -3   4   3     2114.78     2251.38     50.38 o 
  -2   4   3      957.51      866.58     66.38 o 
  -1   4   3      518.95      660.58     14.72 o 
   0   4   3      890.38      869.82     19.33 o 
   1   4   3     3146.04     2832.42    107.47 o 
   2   4   3       69.10       81.80      5.34 o 
   3   4   3        9.59       19.09      4.38 o 
   4   4   3       22.89       11.73      6.43 o 
   5   4   3     5155.54     5877.77    180.28 o 
   6   4   3      327.96      334.45     28.47 o 
   7   4   3     5733.63     6012.69    204.18 o 
   8   4   3       95.79       98.40     26.18 o 
   9   4   3       25.19       37.58     14.27 o 
  10   4   3       55.77       64.53     18.86 o 
  11   4   3     2122.01     2185.00    102.16 o 
  12   4   3        9.48       -5.00     18.72 o 
  -9   5   3        0.41       -5.14     14.21 o 
  -8   5   3       45.25       45.38     16.09 o 
  -7   5   3       14.86       12.28      9.61 o 
  -6   5   3      367.21      371.08     23.67 o 
  -5   5   3       34.67       44.50     16.44 o 
  -4   5   3      648.78      627.28     41.28 o 
  -3   5   3      995.68     1058.57     31.25 o 
  -2   5   3     7857.92     8527.92    348.63 o 
  -1   5   3      100.97      131.65      9.02 o 
   0   5   3     3489.84     3418.90     67.34 o 
   1   5   3      496.39      527.09     14.90 o 
   2   5   3     1200.11     1061.28     36.35 o 
   3   5   3      131.62      187.11      9.24 o 
   4   5   3     5496.69     5442.37    181.71 o 
   5   5   3      167.44      165.03     13.12 o 
   6   5   3      705.11      681.25     20.40 o 
   7   5   3      240.14      225.93     16.15 o 
   8   5   3     2260.88     2253.96    167.64 o 
   9   5   3       15.23       20.39     10.07 o 
  10   5   3      558.98      566.01     53.69 o 
  11   5   3      178.21      176.83     25.24 o 
  12   5   3      107.52      116.58     20.30 o 
  13   5   3        1.60       19.92     17.13 o 
  -8   6   3       22.90       15.05     11.81 o 
  -7   6   3        0.43       -4.25      9.29 o 
  -6   6   3        0.88       19.57      9.42 o 
  -5   6   3      140.42      133.46     12.34 o 
  -4   6   3       38.78       45.48      8.94 o 
  -3   6   3     1353.80     1425.88     54.03 o 
  -2   6   3      614.06      552.23     27.23 o 
  -1   6   3     1841.80     2075.75     46.60 o 
   0   6   3      325.00      348.63     42.32 o 
   1   6   3     1355.32     1338.51     55.82 o 
   2   6   3        6.60        5.18      5.49 o 
   3   6   3     1539.21     1720.13     63.36 o 
   4   6   3        3.40        5.66      7.49 o 
   5   6   3     5531.63     5531.01    174.15 o 
   6   6   3      194.14      197.73     16.64 o 
   7   6   3      633.82      616.83     18.48 o 
   8   6   3      184.67      207.16     15.62 o 
   9   6   3       12.00       31.90     12.72 o 
  10   6   3      266.63      303.22     41.01 o 
  11   6   3      639.82      606.31     44.94 o 
  12   6   3       13.37       23.47     15.15 o 
  13   6   3       29.07       29.32     21.56 o 
  -7   7   3       15.85       14.10     11.17 o 
  -6   7   3      275.98      320.20     60.66 o 
  -5   7   3       27.96       26.06      9.18 o 
  -4   7   3      233.58      258.71     32.86 o 
  -3   7   3      242.95      297.28     17.58 o 
  -2   7   3      543.38      534.47     36.50 o 
  -1   7   3       10.09       20.98      6.22 o 
   0   7   3     1176.26     1129.96     35.14 o 
   1   7   3     2126.56     2066.00    111.98 o 
   2   7   3      123.12       90.46     15.21 o 
   3   7   3       24.15       28.15      7.12 o 
   4   7   3     2673.60     2778.01    145.39 o 
   5   7   3      123.86      134.86     14.10 o 
   6   7   3        0.47       -3.58      9.09 o 
   7   7   3      209.08      186.53      9.23 o 
   8   7   3     1403.77     1640.59    160.16 o 
   9   7   3        4.27       -5.28      9.13 o 
  10   7   3     1015.17     1052.34     69.22 o 
  11   7   3      177.60      173.23     25.18 o 
  12   7   3       13.92       21.57     18.76 o 
  13   7   3       12.22       14.47     16.66 o 
  -6   8   3        1.67       -4.11     11.41 o 
  -5   8   3      142.19      126.97     17.13 o 
  -4   8   3       53.46       49.06     11.42 o 
  -3   8   3       12.37       11.39     11.37 o 
  -2   8   3      203.57      233.13     25.53 o 
  -1   8   3      226.47      245.06     37.85 o 
   0   8   3      247.47      294.55     14.05 o 
   1   8   3      759.11      760.31     43.75 o 
   2   8   3      457.64      501.44     32.43 o 
   3   8   3      142.89      121.93     25.78 o 
   4   8   3      925.06      892.78     45.07 o 
   5   8   3     1627.94     1646.96     77.76 o 
   6   8   3      249.73      220.11     19.51 o 
   7   8   3      425.99      408.82     16.93 o 
   8   8   3      342.49      347.01     48.59 o 
   9   8   3      702.82      712.87     51.81 o 
  10   8   3      253.52      305.96     59.94 o 
  11   8   3      532.68      573.27     72.20 o 
  12   8   3        4.30       17.59     15.13 o 
  13   8   3        8.91       -4.81     15.28 o 
  -5   9   3       13.25       11.24     11.15 o 
  -4   9   3        4.40       10.90     10.19 o 
  -3   9   3       52.40       58.04      9.36 o 
  -2   9   3      364.17      341.33     17.29 o 
  -1   9   3       61.04       60.44      9.27 o 
   0   9   3      149.91      145.35     11.72 o 
   1   9   3      590.25      609.34     37.76 o 
   2   9   3      649.87      688.46     19.91 o 
   3   9   3       15.29       10.29      6.15 o 
   4   9   3     1457.32     1453.32     73.83 o 
   5   9   3     1074.90      994.64     40.87 o 
   6   9   3      260.16      267.37     13.09 o 
   7   9   3        1.97        2.41      5.59 o 
   8   9   3      287.32      369.98     32.92 o 
   9   9   3        1.11       -1.53      3.17 o 
  10   9   3      215.47      248.19     30.00 o 
  11   9   3      154.35      159.30     20.30 o 
  12   9   3       74.36       83.96     22.76 o 
  -4  10   3        8.11        0.07      7.48 o 
  -3  10   3       73.50       78.61     10.58 o 
  -2  10   3      179.12      178.28     11.33 o 
  -1  10   3       29.88       24.98      9.00 o 
   0  10   3      346.74      357.95     16.87 o 
   1  10   3      251.14      248.28     11.92 o 
   2  10   3        1.09        2.67      6.55 o 
   3  10   3       24.82       17.68      6.71 o 
   4  10   3     1828.01     1737.25     63.11 o 
   5  10   3      936.03      918.27     40.39 o 
   6  10   3      128.33      138.06     12.93 o 
   7  10   3      168.88      194.60     12.55 o 
   8  10   3      589.50      641.38     63.59 o 
   9  10   3        5.74       17.04      8.41 o 
  10  10   3       35.31       37.08     13.23 o 
  11  10   3      157.72      131.79     23.47 o 
  12  10   3        8.37        0.33     20.23 o 
  -3  11   3       41.82       32.64     12.64 o 
  -2  11   3      363.05      318.89     39.28 o 
  -1  11   3       72.48       65.49     10.29 o 
   0  11   3        6.43        5.49      7.41 o 
   1  11   3      125.11      124.08      9.76 o 
   2  11   3      104.51      105.05     14.90 o 
   3  11   3      168.18      178.09     25.29 o 
   4  11   3        9.27       15.34     10.90 o 
   5  11   3     1061.83     1017.54     38.15 o 
   6  11   3       68.88       62.19     15.25 o 
   8  11   3      568.24      660.90     77.57 o 
   9  11   3       37.46       27.50     10.61 o 
  10  11   3      113.11      131.61     17.97 o 
  11  11   3       40.29       24.62     16.85 o 
  12  11   3        4.61       11.36     17.75 o 
  -1  12   3       45.59       13.89     14.13 o 
   0  12   3       12.25        1.05      5.61 o 
   1  12   3       39.06       29.29      7.34 o 
   2  12   3        9.75       10.62      6.83 o 
   3  12   3        4.46       14.33     11.13 o 
   4  12   3      160.38      159.20     30.21 o 
   5  12   3       20.01       14.76     11.50 o 
   6  12   3        0.38       -0.39      7.91 o 
   7  12   3       47.08       49.30     13.36 o 
   8  12   3      517.84      547.88     41.93 o 
   9  12   3        8.41       17.71      8.67 o 
  10  12   3       73.64       81.87     16.37 o 
  11  12   3       61.05       40.27     15.92 o 
   2  13   3       79.70       60.53      9.27 o 
   3  13   3        2.92       -5.45      8.63 o 
   4  13   3       13.41       10.01     11.67 o 
   5  13   3        8.24       14.78     11.25 o 
   6  13   3        1.67       -2.48      8.91 o 
   7  13   3      237.67      263.81     52.49 o 
   8  13   3       43.30       46.20     15.00 o 
   9  13   3      118.69       88.33     25.98 o 
  10  13   3       12.43       12.58     12.74 o 
   5  14   3       13.44       -2.37     16.88 o 
   6  14   3        0.20       -3.35      8.27 o 
   7  14   3        1.37        7.87      9.65 o 
   8  14   3      155.68      158.53     18.02 o 
  -9 -12   4       36.43       22.79     11.28 o 
  -8 -12   4       11.91       18.17      9.45 o 
  -7 -12   4      131.37      177.35     28.49 o 
  -4 -12   4       26.23       18.75     19.99 o 
  -3 -12   4       23.60       56.95     38.73 o 
  -2 -12   4       34.17       34.71     23.36 o 
  -1 -12   4      129.07      126.09     31.95 o 
   0 -12   4        0.21       28.52     24.40 o 
 -10 -11   4       75.46       77.56     31.15 o 
  -9 -11   4       20.68       13.28      9.01 o 
  -8 -11   4      343.79      357.36     15.57 o 
  -7 -11   4       22.32       25.01      9.13 o 
  -6 -11   4       19.10       16.87      6.75 o 
  -5 -11   4        0.80       -5.60      5.60 o 
  -4 -11   4      655.61      751.11     51.50 o 
  -3 -11   4        3.77       16.20     29.29 o 
  -2 -11   4      212.08      249.22     33.02 o 
  -1 -11   4       30.85       46.26     22.33 o 
   0 -11   4        3.28        8.14     18.48 o 
   1 -11   4       20.60       31.00     22.48 o 
   2 -11   4       26.52       24.46     23.87 o 
 -11 -10   4       51.85       44.27     14.59 o 
 -10 -10   4       38.79       43.56     15.02 o 
  -9 -10   4      157.44      127.10     12.82 o 
  -8 -10   4      147.66      172.46     30.80 o 
  -7 -10   4      232.49      239.11     15.01 o 
  -6 -10   4       19.41       26.52      6.56 o 
  -5 -10   4      289.17      285.21     28.96 o 
  -4 -10   4      189.76      174.22     21.25 o 
  -3 -10   4      140.06      105.30     35.62 o 
  -2 -10   4       97.24      122.95     23.96 o 
  -1 -10   4      640.35      612.63     46.79 o 
   0 -10   4        0.04        1.51     24.96 o 
   1 -10   4      115.86      129.44     45.37 o 
   2 -10   4       86.54       98.94     44.51 o 
   3 -10   4        0.47       22.33     35.42 o 
 -11  -9   4       55.80       62.57     21.85 o 
 -10  -9   4      191.28      183.07     40.01 o 
  -9  -9   4       84.80       95.21     18.09 o 
  -8  -9   4      632.80      620.82     28.00 o 
  -7  -9   4      239.94      253.69     14.07 o 
  -6  -9   4       70.08       68.60      7.48 o 
  -5  -9   4       64.72       71.66      8.47 o 
  -4  -9   4      793.08      797.10     31.29 o 
  -3  -9   4       22.14       17.77      2.62 o 
  -2  -9   4      681.35      747.34     43.18 o 
  -1  -9   4       90.75      125.89     35.39 o 
   0  -9   4      453.80      409.02     34.65 o 
   1  -9   4      174.92      205.69     28.81 o 
   2  -9   4      383.74      399.92     39.18 o 
   3  -9   4       61.77       69.35     23.48 o 
   4  -9   4       61.48       95.32     43.74 o 
 -12  -8   4        9.50        8.26     20.23 o 
 -11  -8   4      133.51      159.02     27.36 o 
 -10  -8   4       40.51       45.54     29.02 o 
  -9  -8   4       83.34       68.44     16.85 o 
  -8  -8   4      534.32      553.19     74.14 o 
  -7  -8   4       33.85       45.54      9.99 o 
  -6  -8   4        4.33       17.86      5.81 o 
  -5  -8   4     1979.38     1936.45     91.75 o 
  -4  -8   4      442.62      469.39     22.32 o 
  -3  -8   4      434.43      417.64      9.17 o 
  -2  -8   4       28.11       29.61     13.89 o 
  -1  -8   4       41.54       68.23     26.89 o 
   0  -8   4       46.16       45.90     16.38 o 
   1  -8   4      403.09      443.66     34.91 o 
   2  -8   4      452.86      496.11     38.05 o 
   3  -8   4      206.02      234.24     29.52 o 
   4  -8   4      132.58      170.25     28.13 o 
   5  -8   4       38.03       20.23     31.92 o 
   6  -8   4       18.03       26.39     21.14 o 
 -12  -7   4       13.51      -19.90     37.70 o 
 -11  -7   4      303.47      337.26     36.07 o 
 -10  -7   4      108.77       89.49     20.91 o 
  -9  -7   4       10.13       15.49     13.21 o 
  -8  -7   4      105.25      139.09     17.44 o 
  -7  -7   4       51.34       60.30      8.20 o 
  -6  -7   4      256.76      265.31     14.86 o 
  -5  -7   4     1464.35     1609.08     39.62 o 
  -4  -7   4     3218.39     3132.76     86.47 o 
  -3  -7   4      129.45      123.13      7.69 o 
  -1  -7   4      550.58      593.95     31.77 o 
   0  -7   4       38.83       46.46     14.66 o 
   1  -7   4      179.10      186.03     22.18 o 
   2  -7   4      754.83      819.19     43.98 o 
   4  -7   4       38.15       40.25      7.80 o 
   5  -7   4      374.28      326.95     12.05 o 
   6  -7   4       40.57       59.14     34.38 o 
   7  -7   4        4.19       10.96     17.18 o 
 -12  -6   4       63.57       74.77     26.86 o 
 -11  -6   4      432.21      522.97     44.45 o 
 -10  -6   4      271.21      257.19     30.15 o 
  -9  -6   4       28.17       24.52     23.69 o 
  -8  -6   4       19.29        6.17      5.01 o 
  -7  -6   4        2.42       -2.19     11.64 o 
  -6  -6   4       78.10       90.91      7.30 o 
  -5  -6   4       94.47      112.27      7.96 o 
  -4  -6   4     3072.52     3340.40     53.36 o 
  -3  -6   4       19.32       10.84      3.96 o 
  -2  -6   4     2995.48     2825.30     36.28 o 
  -1  -6   4     2047.10     2130.72     69.15 o 
   0  -6   4      221.80      228.88     19.34 o 
   1  -6   4      252.10      251.77     21.29 o 
   2  -6   4     1152.12     1304.10     53.95 o 
   3  -6   4      533.44      529.20     17.44 o 
   4  -6   4        5.88       21.83      7.76 o 
   5  -6   4      219.96      216.19     16.39 o 
   6  -6   4      163.71      171.00     13.53 o 
   7  -6   4       11.15        5.59      7.83 o 
 -12  -5   4       23.07       33.52     23.72 o 
 -11  -5   4      527.02      603.22     73.71 o 
 -10  -5   4      184.00      191.98     27.42 o 
  -9  -5   4       40.18       41.63     12.97 o 
  -8  -5   4        3.20        5.39      4.34 o 
  -7  -5   4        6.00        4.56      4.14 o 
  -6  -5   4       44.20       59.48      5.49 o 
  -5  -5   4      239.96      228.47      9.89 o 
  -4  -5   4     1030.88     1035.89     18.57 o 
  -3  -5   4       45.86       50.02      4.04 o 
  -2  -5   4     1414.40     1496.31     21.09 o 
  -1  -5   4     4020.38     4084.91    121.38 o 
   0  -5   4       97.62      122.06     13.30 o 
   1  -5   4      413.16      460.31     24.13 o 
   2  -5   4     1913.55     1972.04     31.75 o 
   3  -5   4      148.90      143.44      5.95 o 
   4  -5   4      157.49      152.19     11.38 o 
   5  -5   4      303.47      317.26     29.26 o 
   6  -5   4      349.15      371.28     30.28 o 
   7  -5   4       10.45       10.51      7.90 o 
   8  -5   4       29.62       16.64     15.44 o 
 -12  -4   4      110.42      109.54     30.32 o 
 -11  -4   4      126.17      177.38     29.55 o 
 -10  -4   4      350.48      292.70     47.94 o 
  -9  -4   4      168.74      159.80     10.25 o 
  -8  -4   4      813.33      793.88     17.47 o 
  -7  -4   4      507.00      518.47     15.01 o 
  -6  -4   4       19.24       14.15      4.37 o 
  -5  -4   4       82.66       84.00      5.43 o 
  -4  -4   4     1623.53     1746.87     24.74 o 
  -3  -4   4      112.91      133.15      6.36 o 
  -2  -4   4     4661.52     4344.10     52.28 o 
  -1  -4   4     2470.90     2711.79     42.37 o 
   0  -4   4     1379.97     1437.64     35.30 o 
   1  -4   4      612.84      590.72     34.53 o 
   2  -4   4     4107.58     4185.13     64.72 o 
   3  -4   4      691.34      696.27     16.57 o 
   4  -4   4      428.56      459.24     19.56 o 
   5  -4   4       20.46       12.75      6.74 o 
   6  -4   4     1285.16     1340.65     35.76 o 
   7  -4   4       34.23       35.99     10.89 o 
   8  -4   4      342.03      389.22     19.66 o 
   9  -4   4       80.70       88.87     16.67 o 
 -12  -3   4        0.89        4.29     20.28 o 
 -11  -3   4      166.22      155.14     20.95 o 
 -10  -3   4       16.62       10.35      4.79 o 
  -9  -3   4      259.82      253.34     12.37 o 
  -8  -3   4      396.83      431.26     11.46 o 
  -7  -3   4     1924.54     1923.93     36.80 o 
  -6  -3   4      334.17      308.62     12.80 o 
  -5  -3   4     3899.95     4112.40     71.29 o 
  -4  -3   4     1606.91     1552.31     21.81 o 
  -3  -3   4      209.90      293.78      5.71 o 
  -2  -3   4      102.37      106.43      2.93 o 
  -1  -3   4      732.24      735.88     12.16 o 
   0  -3   4     1014.11      974.90     21.57 o 
   1  -3   4     9667.29     9938.07    173.19 o 
   2  -3   4     1773.01     1829.71     22.19 o 
   3  -3   4     2696.79     2535.27     54.30 o 
   4  -3   4      153.10      161.11      9.72 o 
   5  -3   4      851.82      866.73     40.24 o 
   6  -3   4      122.27      113.81     10.10 o 
   7  -3   4       50.73       52.93      8.50 o 
   8  -3   4       48.53       47.06     11.06 o 
   9  -3   4      254.02      257.76     16.84 o 
  10  -3   4       13.89       30.95     14.13 o 
 -12  -2   4       58.20       66.24     46.83 o 
 -11  -2   4        9.38       10.74     20.24 o 
 -10  -2   4       26.68       22.63      6.87 o 
  -9  -2   4       32.11       28.28      5.47 o 
  -8  -2   4     2029.00     2043.82     41.65 o 
  -7  -2   4      160.02      199.67     13.44 o 
  -6  -2   4      184.42      142.82      9.93 o 
  -5  -2   4      625.79      552.34     10.63 o 
  -4  -2   4     9058.58     9858.36    190.87 o 
  -3  -2   4        1.04        7.11      2.84 o 
  -2  -2   4      739.32      584.74      9.37 o 
  -1  -2   4        3.27        7.18      2.31 o 
   0  -2   4      991.57      809.24     36.77 o 
   1  -2   4     1130.29      970.95     19.61 o 
   2  -2   4    20155.12    22029.08    470.20 o 
   3  -2   4      139.98      133.39      4.58 o 
   4  -2   4      772.63      815.70     15.73 o 
   5  -2   4     1132.29     1184.42     24.44 o 
   6  -2   4     1430.41     1552.01     37.87 o 
   7  -2   4       10.28       23.11      8.15 o 
   8  -2   4      562.90      667.24     22.45 o 
   9  -2   4       70.37       53.51     16.51 o 
  10  -2   4       27.49       17.59      9.17 o 
 -11  -1   4      374.61      361.36     46.54 o 
 -10  -1   4        1.04       -9.87     11.96 o 
  -9  -1   4      433.89      485.53     52.04 o 
  -8  -1   4        1.79       -5.57     10.83 o 
  -7  -1   4     1946.46     1632.23     44.42 o 
  -6  -1   4       15.65       27.19      7.86 o 
  -5  -1   4     2685.27     2714.18     79.16 o 
  -4  -1   4      969.12      860.43     21.82 o 
  -3  -1   4      146.51      136.05      6.14 o 
  -2  -1   4       67.32       24.84      2.82 o 
  -1  -1   4     1614.65     1575.02     18.21 o 
   0  -1   4      470.61      520.93     14.37 o 
   1  -1   4     4520.97     4218.67     52.07 o 
   2  -1   4      364.78      355.28     21.05 o 
   3  -1   4     3397.26     3180.53     40.18 o 
   4  -1   4       88.04      100.09      6.57 o 
   5  -1   4     6944.16     7386.05    161.72 o 
   6  -1   4      211.15      174.95      8.82 o 
   7  -1   4      955.84      953.60     29.95 o 
   8  -1   4       44.31       45.84     12.74 o 
   9  -1   4      140.17      160.31     13.52 o 
  10  -1   4       49.34       46.66      9.73 o 
  11  -1   4      133.55       75.60     21.56 o 
 -11   0   4        1.88       -4.33     16.64 o 
 -10   0   4      170.77      219.35     22.13 o 
  -9   0   4        0.11       -6.71     12.69 o 
  -8   0   4      457.99      438.44     26.16 o 
  -7   0   4        8.03       -0.59      7.41 o 
  -6   0   4      287.83      359.39     16.70 o 
  -5   0   4      258.03      226.95     11.57 o 
  -4   0   4    10157.63    10069.97    261.47 o 
  -3   0   4        5.14        3.13      3.86 o 
  -2   0   4     2437.43     2540.16    106.96 o 
  -1   0   4      174.65      164.91     10.78 o 
   0   0   4      113.76      119.91      7.15 o 
   1   0   4       35.91       25.48      2.57 o 
   2   0   4     3431.91     3111.09     34.85 o 
   3   0   4        8.66       18.64      2.84 o 
   4   0   4      722.92      712.90     10.93 o 
   5   0   4       33.85       39.43      5.40 o 
   6   0   4     7274.07     7773.74    182.45 o 
   7   0   4        9.13       20.26      8.99 o 
   8   0   4      109.14      106.52     29.51 o 
   9   0   4        7.18        0.78      7.37 o 
  10   0   4      208.63      194.14     11.72 o 
  11   0   4       10.52       25.44     17.38 o 
 -11   1   4      105.32       91.62     25.40 o 
 -10   1   4        3.50       -5.30     15.46 o 
  -9   1   4       59.04       59.75     14.22 o 
  -8   1   4       36.40       35.62     11.38 o 
  -7   1   4      412.94      320.71     25.07 o 
  -6   1   4       16.32       13.60      9.47 o 
  -5   1   4     3909.58     3972.85     89.65 o 
  -4   1   4        1.72       -0.88     14.82 o 
  -3   1   4      180.52      153.57      9.41 o 
  -2   1   4      103.11      101.46     10.26 o 
  -1   1   4   103156.52   108065.63   7062.48 o 
   0   1   4     1696.55     1855.18     36.82 o 
   1   1   4     1116.71     1479.41     49.08 o 
   2   1   4       33.17       45.88      3.57 o 
   3   1   4      175.63      287.23      4.90 o 
   4   1   4        7.94        3.12      2.45 o 
   5   1   4     1639.41     1626.44     60.87 o 
   6   1   4       41.97       44.34      6.24 o 
   7   1   4       59.22       66.70      7.65 o 
   8   1   4        2.92        0.07      4.03 o 
   9   1   4     1614.69     1683.95     40.63 o 
  10   1   4        0.03        6.96      6.85 o 
  11   1   4       26.23       36.07     18.33 o 
  12   1   4       19.35       36.25     37.22 o 
 -10   2   4      150.07      165.78     25.68 o 
  -9   2   4       20.57       10.76     11.57 o 
  -8   2   4      627.24      592.38     64.48 o 
  -7   2   4        2.20       -1.05      8.18 o 
  -6   2   4       47.65       52.46      9.97 o 
  -5   2   4        5.16       -5.51      6.82 o 
  -4   2   4     2426.56     2359.94     54.89 o 
  -3   2   4      106.18       78.41      6.87 o 
  -2   2   4     1639.59     1557.22     36.81 o 
  -1   2   4        0.02       -1.96     11.74 o 
   0   2   4   124296.68   122480.95   8540.78 o 
   1   2   4      615.78      561.18     12.89 o 
   2   2   4     2148.00     1954.86     32.46 o 
   3   2   4      180.80      240.94     12.34 o 
   4   2   4      123.65      103.71     12.62 o 
   5   2   4      151.78      181.46      6.15 o 
   6   2   4     3636.60     3399.46     99.11 o 
   7   2   4       10.40       14.36      9.62 o 
   8   2   4      484.64      525.28     28.37 o 
   9   2   4        0.37        3.05     11.37 o 
  10   2   4      210.90      244.40     25.82 o 
  11   2   4       12.10       15.10     17.09 o 
  12   2   4      609.40      836.27     61.68 o 
 -10   3   4        2.04       -3.27     16.43 o 
  -9   3   4       19.61       15.60     14.53 o 
  -8   3   4       57.25       41.37     15.47 o 
  -7   3   4      632.96      661.47     33.39 o 
  -6   3   4        4.07        8.59      8.53 o 
  -5   3   4     1820.56     1942.90    103.62 o 
  -4   3   4      104.49      110.35     20.36 o 
  -3   3   4      287.14      374.83     26.99 o 
  -2   3   4        7.56       19.12      6.20 o 
  -1   3   4    12498.91    12208.50    308.06 o 
   0   3   4       17.01        8.71      4.48 o 
   1   3   4       86.73      155.84      8.80 o 
   2   3   4       29.93       37.38      4.84 o 
   3   3   4     1497.50     1287.51     57.40 o 
   4   3   4      154.79      127.96     10.42 o 
   5   3   4      914.44      800.20     13.22 o 
   6   3   4        2.58       10.10      5.83 o 
   7   3   4      174.61      192.44     27.93 o 
   8   3   4       88.13      100.83     25.76 o 
   9   3   4     1959.38     1957.27    104.15 o 
  10   3   4       38.04       29.94     26.59 o 
  11   3   4      211.64      245.58     29.38 o 
  12   3   4        0.13       18.53     14.47 o 
  -9   4   4       11.64       29.57     16.51 o 
  -8   4   4      525.52      517.52     34.22 o 
  -7   4   4        4.30       -1.20     19.78 o 
  -6   4   4      173.42      186.02     17.86 o 
  -5   4   4      168.59      191.94     22.06 o 
  -4   4   4      887.65     1024.21     53.90 o 
  -3   4   4       59.59       80.99      8.03 o 
  -2   4   4     1618.04     1681.18     91.55 o 
  -1   4   4      950.86      802.23     18.67 o 
   0   4   4     2792.82     3217.41    141.88 o 
   1   4   4      942.50      818.30     45.83 o 
   2   4   4     5701.36     5441.92    181.28 o 
   3   4   4       26.30       23.07      4.82 o 
   4   4   4      368.15      396.49     17.35 o 
   5   4   4        7.75        1.42      6.99 o 
   6   4   4     1692.97     1522.51     25.33 o 
   7   4   4      129.09      164.93     20.14 o 
   8   4   4      592.91      631.65     24.14 o 
   9   4   4      127.08      137.81     14.40 o 
  10   4   4      625.15      683.82     53.70 o 
  11   4   4        0.54       15.49     18.91 o 
  12   4   4      351.75      355.08     29.01 o 
  -9   5   4        6.84        0.72     22.25 o 
  -8   5   4        2.47        0.60     12.24 o 
  -7   5   4      270.06      279.92     23.99 o 
  -6   5   4        3.35       -4.11      9.63 o 
  -5   5   4       83.05       85.52     11.28 o 
  -4   5   4       56.62       87.14     16.81 o 
  -3   5   4      903.47      970.96     37.92 o 
  -2   5   4      261.35      278.17     14.12 o 
  -1   5   4     6024.21     6255.98    147.15 o 
   0   5   4      249.94      206.91     17.62 o 
   1   5   4      277.04      234.83     11.00 o 
   2   5   4      529.99      524.00     29.67 o 
   3   5   4     4822.22     4553.33    119.62 o 
   4   5   4      167.03      184.72     11.14 o 
   5   5   4     2038.31     1840.92     55.64 o 
   6   5   4        1.14        4.83      8.71 o 
   7   5   4      399.86      435.26     30.25 o 
   8   5   4      175.11      176.40     15.08 o 
   9   5   4       41.41       17.23     11.76 o 
  10   5   4        4.02        4.60      9.95 o 
  11   5   4      273.06      331.91     43.69 o 
  12   5   4       43.31       60.36     18.33 o 
  13   5   4       68.30       50.93     31.83 o 
  -8   6   4       61.34       83.80     19.45 o 
  -7   6   4        0.28        9.53     13.31 o 
  -6   6   4      116.11      120.90     47.19 o 
  -5   6   4        1.06       -0.36     10.63 o 
  -4   6   4      162.40      186.01     27.54 o 
  -3   6   4        1.88        7.33      7.06 o 
  -2   6   4        3.96       12.54      7.87 o 
  -1   6   4      975.65      971.60     34.23 o 
   0   6   4      250.39      278.13     22.15 o 
   1   6   4        2.55       -4.98      4.98 o 
   2   6   4     3308.13     3532.65    146.08 o 
   3   6   4      500.70      448.33     37.36 o 
   4   6   4     3039.36     3271.69    122.66 o 
   5   6   4       39.30       32.78     10.22 o 
   6   6   4     2930.13     2859.76     91.18 o 
   7   6   4       19.86       16.60      5.18 o 
   8   6   4        9.46       16.49     11.43 o 
   9   6   4      104.78      115.88     18.91 o 
  10   6   4       22.80       18.12     14.31 o 
  11   6   4       97.63       65.17     36.36 o 
  12   6   4      361.59      391.96     60.87 o 
  13   6   4       18.68       -6.76     15.66 o 
  -7   7   4      337.11      335.46     84.53 o 
  -6   7   4        6.27        1.54     10.93 o 
  -5   7   4       13.41       16.70     12.75 o 
  -4   7   4       29.66       32.43     10.69 o 
  -3   7   4      222.46      241.64     22.10 o 
  -2   7   4      266.33      248.55     20.75 o 
  -1   7   4      772.66      803.92     26.66 o 
   0   7   4      811.14      851.75     25.90 o 
   1   7   4      101.83       81.51      9.89 o 
   2   7   4      738.27      634.61     26.18 o 
   3   7   4     2152.98     2070.15     49.20 o 
   4   7   4      236.80      221.06     14.23 o 
   5   7   4     1389.13     1290.03     46.91 o 
   6   7   4      528.16      509.26     27.75 o 
   7   7   4      611.25      478.28     29.44 o 
   8   7   4       25.65       35.59      2.58 o 
   9   7   4      587.27      662.29     68.57 o 
  10   7   4        3.16        7.36     11.06 o 
  11   7   4       54.62       62.30     15.84 o 
  12   7   4      128.08      172.13     37.06 o 
  13   7   4       16.95       35.93     18.91 o 
  -6   8   4       44.34       27.62     12.11 o 
  -5   8   4       49.01       55.04     12.00 o 
  -4   8   4       75.24       63.74     11.12 o 
  -3   8   4       18.96        9.85      8.97 o 
  -2   8   4       13.29       25.32      8.69 o 
  -1   8   4      189.57      172.49     11.39 o 
   0   8   4      683.93      725.83     20.95 o 
   1   8   4        1.70       10.48      7.55 o 
   2   8   4      190.83      226.76     14.47 o 
   3   8   4      580.38      598.02     18.57 o 
   4   8   4      295.95      283.87     16.34 o 
   5   8   4      269.50      281.89     21.53 o 
   6   8   4      991.75      945.69     41.96 o 
   7   8   4        6.77       18.12     13.15 o 
   8   8   4       63.65       67.61      8.05 o 
   9   8   4      135.70      166.17     20.25 o 
  10   8   4      629.93      647.05     83.45 o 
  11   8   4       25.56       37.89     19.32 o 
  12   8   4      125.67      140.88     27.05 o 
  13   8   4       13.05       15.62     21.38 o 
  -5   9   4       22.88       15.60     16.48 o 
  -4   9   4       66.83       81.38     12.49 o 
  -3   9   4       35.64       24.42     14.75 o 
  -2   9   4        8.23       10.19      8.55 o 
  -1   9   4      335.32      340.09     14.81 o 
   0   9   4       41.89       50.51      8.15 o 
   1   9   4       38.18       44.92      9.46 o 
   2   9   4     1050.13     1058.32     36.99 o 
   3   9   4     1499.56     1527.32    129.39 o 
   4   9   4        0.04        5.21      8.35 o 
   5   9   4      711.01      694.87     35.09 o 
   6   9   4      207.47      216.15     21.38 o 
   7   9   4      488.06      466.94     16.29 o 
   8   9   4      227.04      214.96     15.02 o 
   9   9   4      925.74      905.33     68.63 o 
  10   9   4      102.52      107.76     20.39 o 
  11   9   4        1.80       15.28     21.78 o 
  12   9   4      134.66      158.37     27.53 o 
  -4  10   4       70.42       82.24     16.68 o 
  -3  10   4       42.29       40.73     16.75 o 
  -2  10   4        8.76        1.72     10.93 o 
  -1  10   4        1.08        3.07      7.71 o 
   0  10   4       30.61       24.06      9.15 o 
   1  10   4       10.89       18.03     11.72 o 
   2  10   4       20.79       21.92      7.40 o 
   3  10   4      649.13      629.92     49.23 o 
   4  10   4        0.27       -0.92      8.69 o 
   5  10   4      721.51      638.99     51.08 o 
   6  10   4       76.71       93.99     16.52 o 
   7  10   4       38.69       24.26      7.82 o 
   8  10   4      452.82      447.33     22.40 o 
   9  10   4      140.43      132.37      8.94 o 
  10  10   4      370.58      379.28    121.74 o 
  11  10   4        3.60       20.57     13.85 o 
  12  10   4       89.50      100.73     21.02 o 
  -3  11   4       28.24        5.29      8.69 o 
  -2  11   4        8.92       12.51      7.78 o 
  -1  11   4        9.27       11.38      8.88 o 
   0  11   4       20.14       17.59      9.43 o 
   1  11   4        0.00       -6.95     10.60 o 
   2  11   4      408.03      439.71     27.94 o 
   3  11   4       56.05       53.27      9.24 o 
   4  11   4      129.45      138.07     27.87 o 
   5  11   4      152.12      116.65     30.09 o 
   6  11   4      117.99       84.81     17.23 o 
   7  11   4       10.10        5.53      7.62 o 
   8  11   4       55.83       58.45     16.61 o 
   9  11   4      423.44      468.88     32.15 o 
  10  11   4      101.56      101.24     20.73 o 
  11  11   4        1.97        9.72     13.32 o 
  12  11   4       42.26       30.69     21.03 o 
  -2  12   4        0.17       -2.57      6.32 o 
  -1  12   4       52.51       27.04     10.35 o 
   0  12   4        6.40       -6.68      8.42 o 
   1  12   4        1.24       -3.15      8.11 o 
   2  12   4      113.53      112.60     25.44 o 
   3  12   4      118.35      113.59     18.89 o 
   4  12   4        1.15       18.83     21.38 o 
   5  12   4      144.09      117.45     19.01 o 
   6  12   4      121.86       95.53     13.25 o 
   7  12   4       59.54       47.29     17.44 o 
   8  12   4        4.48       -2.61      6.93 o 
   9  12   4      308.01      308.19     24.19 o 
  10  12   4       35.89       25.01     16.61 o 
  11  12   4        0.82        2.34     12.82 o 
   1  13   4        1.75       -3.84      6.89 o 
   2  13   4       68.45       49.14      9.89 o 
   3  13   4       71.48       57.34     10.09 o 
   4  13   4        0.07       -0.98     11.10 o 
   5  13   4       10.08       -0.06      8.81 o 
   6  13   4      149.26      124.88     34.44 o 
   7  13   4       24.56       25.16     11.37 o 
   8  13   4       26.66       29.44     12.19 o 
   9  13   4      114.28       90.95     16.76 o 
  10  13   4       95.28       87.40     21.41 o 
   3  14   4      136.27       45.96     11.96 o 
   4  14   4        1.34        2.55     10.22 o 
   5  14   4       38.02        9.30     20.37 o 
   6  14   4       13.09       -1.72     12.41 o 
   7  14   4       13.87       13.46     16.86 o 
   8  14   4        1.60        2.64     10.40 o 
  -8 -12   5       19.48        8.26     18.18 o 
  -7 -12   5       17.85       -1.87     17.03 o 
  -6 -12   5      116.77      148.81     29.52 o 
  -2 -12   5      194.67      307.32     42.41 o 
  -1 -12   5       25.03       17.68     22.92 o 
  -9 -11   5      193.33      190.43     15.74 o 
  -8 -11   5       13.82        0.44     10.21 o 
  -7 -11   5      353.82      345.20     24.24 o 
  -6 -11   5       50.93       45.47     11.79 o 
  -5 -11   5      152.53      149.63     44.12 o 
  -4 -11   5        9.55        2.61     15.99 o 
  -3 -11   5      674.00      805.33     56.86 o 
  -2 -11   5        0.05        6.07     17.80 o 
  -1 -11   5       88.58       52.65     38.91 o 
   0 -11   5       10.14        4.68     31.42 o 
   1 -11   5       27.06       10.13     21.50 o 
 -10 -10   5      253.14      232.58     23.89 o 
  -9 -10   5       27.94       22.08      9.29 o 
  -8 -10   5       13.54       13.89     10.68 o 
  -7 -10   5      167.52      165.71     12.71 o 
  -6 -10   5      111.38      115.34     12.08 o 
  -5 -10   5        0.55       -3.91      5.74 o 
  -3 -10   5      395.64      417.19     38.32 o 
  -2 -10   5      356.13      377.86     36.51 o 
  -1 -10   5        9.25        1.13     25.29 o 
   0 -10   5      286.70      305.93     37.11 o 
   1 -10   5        6.57      -20.20     20.20 o 
   2 -10   5        0.30        3.38     18.42 o 
   3 -10   5       21.38        3.35     19.75 o 
 -11  -9   5        0.07       -2.72     25.59 o 
 -10  -9   5       88.02       80.99     20.94 o 
  -9  -9   5      457.59      521.57     34.08 o 
  -8  -9   5       45.13       52.75     10.15 o 
  -7  -9   5      144.25      132.57      9.10 o 
  -6  -9   5      125.07      129.46      7.85 o 
  -5  -9   5      112.34      112.35     14.39 o 
  -4  -9   5       70.24       59.99      4.28 o 
  -3  -9   5     1042.09     1209.16     57.69 o 
  -2  -9   5        5.81       12.41     15.13 o 
  -1  -9   5      125.34      109.66     36.48 o 
   0  -9   5      252.85      258.20     30.83 o 
   1  -9   5      255.31      362.14     36.51 o 
   2  -9   5        2.50      -15.43     18.15 o 
   3  -9   5      183.18      244.51     34.44 o 
   4  -9   5        1.19       -1.04     17.62 o 
 -11  -8   5        0.54       24.55     30.18 o 
 -10  -8   5      125.12      113.36     22.18 o 
  -9  -8   5      122.55      112.74     19.40 o 
  -8  -8   5        0.44        5.18     10.48 o 
  -7  -8   5      195.89      234.91     13.29 o 
  -6  -8   5     1051.30     1115.88     46.39 o 
  -5  -8   5       94.21       86.36     12.03 o 
  -4  -8   5      193.96      181.88     12.80 o 
  -3  -8   5      944.33      950.29     31.99 o 
  -2  -8   5       27.09       49.34     15.81 o 
  -1  -8   5       79.15      101.69     31.36 o 
   0  -8   5      688.51      823.72     47.00 o 
   1  -8   5      407.47      439.90     36.19 o 
   2  -8   5        4.94       -6.51     15.07 o 
   3  -8   5      243.01      230.74     30.29 o 
   4  -8   5      192.08      244.87     32.60 o 
   5  -8   5       40.11       63.40     24.55 o 
 -12  -7   5       28.70       29.14     23.54 o 
 -11  -7   5        3.15      -16.20     18.09 o 
 -10  -7   5       56.79       96.06     34.68 o 
  -9  -7   5      741.71      955.41     47.47 o 
  -8  -7   5       19.10       26.92     12.67 o 
  -7  -7   5       54.63       42.08      8.11 o 
  -6  -7   5      148.52      131.42     24.42 o 
  -5  -7   5      278.95      311.93     12.61 o 
  -4  -7   5     2690.86     2787.60     68.69 o 
  -3  -7   5     1060.02     1088.09     21.73 o 
  -2  -7   5      607.59      678.73     35.86 o 
  -1  -7   5        2.36       -6.31     19.04 o 
   0  -7   5      316.31      337.20     27.95 o 
   1  -7   5     1225.65     1336.97     60.83 o 
   2  -7   5       55.39       56.77     17.18 o 
   3  -7   5      412.84      439.46     34.74 o 
   4  -7   5      252.64      281.50     30.41 o 
   5  -7   5        4.21       -0.95     14.69 o 
   6  -7   5       38.34       18.27     18.66 o 
 -12  -6   5        5.71       20.26     21.68 o 
 -11  -6   5        0.90        6.84     16.97 o 
 -10  -6   5      403.40      492.38     60.44 o 
  -9  -6   5      201.08      224.69     15.56 o 
  -8  -6   5      123.78      160.40      9.86 o 
  -7  -6   5      596.23      581.03     17.37 o 
  -6  -6   5      620.64      722.81     16.09 o 
  -5  -6   5      400.06      420.19     11.33 o 
  -4  -6   5      207.43      203.82      8.17 o 
  -3  -6   5     2247.67     2324.37     37.42 o 
  -2  -6   5        6.49        5.73      2.09 o 
  -1  -6   5      378.06      390.42     24.34 o 
   0  -6   5      167.63      204.39     32.07 o 
   1  -6   5     1391.69     1418.82     57.01 o 
   2  -6   5        0.88       12.02     12.70 o 
   3  -6   5      234.34      323.85     26.62 o 
   4  -6   5      362.94      414.61     16.08 o 
   5  -6   5        4.65        0.41      4.15 o 
   6  -6   5      124.11       86.63     12.38 o 
   7  -6   5       96.06       64.70     35.42 o 
 -12  -5   5       84.32       76.14     47.11 o 
 -11  -5   5        4.10       21.74     19.31 o 
 -10  -5   5      989.47      930.74     39.07 o 
  -9  -5   5      652.43      631.18     22.50 o 
  -8  -5   5      150.41      144.65     11.78 o 
  -7  -5   5      516.93      580.89     14.83 o 
  -6  -5   5      779.22      873.37     19.39 o 
  -5  -5   5      611.02      619.26     20.73 o 
  -4  -5   5     1039.39      989.60     26.99 o 
  -3  -5   5      989.20      881.68     38.36 o 
  -2  -5   5       21.13       16.09      4.57 o 
  -1  -5   5      650.10      701.59     38.26 o 
   0  -5   5     3942.51     4043.48    129.20 o 
   1  -5   5      808.36      843.41     35.45 o 
   2  -5   5        2.61        5.27     10.28 o 
   3  -5   5      517.18      562.04     10.81 o 
   4  -5   5      464.86      502.31     27.96 o 
   5  -5   5        1.33        7.52      4.62 o 
   6  -5   5      339.52      352.91     11.70 o 
   7  -5   5      224.07      204.39     11.79 o 
   8  -5   5       57.08       45.67      8.44 o 
 -12  -4   5        5.33       19.43     22.80 o 
 -11  -4   5        0.10        5.50     16.02 o 
 -10  -4   5      296.65      297.89     16.34 o 
  -9  -4   5     1517.82     1579.79     40.86 o 
  -8  -4   5       21.99       20.29      5.27 o 
  -7  -4   5      442.57      428.14     13.03 o 
  -6  -4   5     1087.61     1112.05     22.25 o 
  -5  -4   5      769.74      840.05     17.23 o 
  -4  -4   5       46.29       46.97      4.00 o 
  -3  -4   5      499.35      469.00      7.50 o 
  -2  -4   5       17.84       15.17      3.25 o 
  -1  -4   5     1453.31     1367.30     43.94 o 
   0  -4   5     1082.83     1052.33     27.32 o 
   1  -4   5     1715.18     1699.47     72.20 o 
   2  -4   5      220.36      220.19     19.47 o 
   3  -4   5     5135.99     5329.18    155.13 o 
   4  -4   5        2.68        5.63      4.27 o 
   5  -4   5      776.90      786.74     24.06 o 
   6  -4   5      444.57      454.25     15.76 o 
   7  -4   5      418.19      441.27     32.74 o 
   8  -4   5       24.48       15.67      8.16 o 
   9  -4   5       29.16       10.88      7.84 o 
 -12  -3   5       38.82       13.57     16.23 o 
 -11  -3   5       11.07       -3.63     12.62 o 
 -10  -3   5      240.09      251.70     15.92 o 
  -9  -3   5       30.55       32.99      6.22 o 
  -8  -3   5       71.27       57.90      8.33 o 
  -7  -3   5      340.00      337.24     13.24 o 
  -6  -3   5     5803.63     5780.12    106.55 o 
  -5  -3   5      222.05      186.13      6.91 o 
  -4  -3   5      808.28      852.62     18.94 o 
  -3  -3   5       25.56       24.77      4.91 o 
  -2  -3   5     1230.39     1327.21     16.76 o 
  -1  -3   5      499.75      511.85      8.31 o 
   0  -3   5     9017.97     9390.83    169.72 o 
   1  -3   5      348.29      347.03     10.85 o 
   2  -3   5      730.56      629.54     10.56 o 
   3  -3   5      797.57      824.95     18.30 o 
   4  -3   5     1889.02     2010.43     36.24 o 
   5  -3   5      131.86      117.61      6.49 o 
   6  -3   5      215.82      226.75     11.12 o 
   7  -3   5      529.93      517.33     27.20 o 
   8  -3   5      171.00      153.89     14.44 o 
   9  -3   5       47.17       43.62     10.06 o 
 -12  -2   5       40.45       50.06     19.94 o 
 -11  -2   5        8.27       28.65     25.33 o 
 -10  -2   5        0.22        5.26      5.78 o 
  -9  -2   5      785.99      781.88     24.20 o 
  -8  -2   5       42.72       31.50      7.64 o 
  -7  -2   5      852.73      770.75     20.95 o 
  -6  -2   5      528.83      504.26     13.98 o 
  -5  -2   5     1520.30     1445.44     26.14 o 
  -4  -2   5      542.23      517.32     13.34 o 
  -3  -2   5     2580.65     2600.03     43.78 o 
  -2  -2   5       41.81       34.97      3.11 o 
  -1  -2   5      720.40      773.35     15.09 o 
   0  -2   5       90.69       99.80      3.75 o 
   1  -2   5     9426.46     9905.46    152.82 o 
   2  -2   5        0.84        3.28      1.95 o 
   3  -2   5      798.63      718.51     18.84 o 
   4  -2   5       43.77       49.63      4.00 o 
   5  -2   5        3.53       -0.59      4.52 o 
   6  -2   5      311.13      316.81     25.70 o 
   7  -2   5     1502.27     1646.71     99.99 o 
   8  -2   5       26.83       25.99      9.65 o 
   9  -2   5       21.53       15.32     10.35 o 
  10  -2   5       63.59       54.92      9.89 o 
 -11  -1   5       19.12       25.34     16.12 o 
 -10  -1   5      246.27      250.29     28.93 o 
  -9  -1   5        0.24       -9.88     12.86 o 
  -8  -1   5      191.65      207.62     17.02 o 
  -7  -1   5        1.70       -5.54     10.12 o 
  -6  -1   5     3692.19     3509.40     83.29 o 
  -5  -1   5       15.38       18.23      6.47 o 
  -4  -1   5      685.41      753.88     18.64 o 
  -3  -1   5     1438.94     1262.22     19.88 o 
  -2  -1   5      932.41      854.87     16.33 o 
  -1  -1   5      147.61       96.63      5.10 o 
   0  -1   5       32.44       22.94      2.64 o 
   1  -1   5      846.81      835.14     14.08 o 
   2  -1   5     1510.54     1593.93     23.72 o 
   3  -1   5      126.07      158.66     14.49 o 
   4  -1   5     4201.23     3900.56     52.20 o 
   5  -1   5       10.76       16.53      3.92 o 
   6  -1   5     1023.13     1117.67     40.76 o 
   7  -1   5      137.04      130.09      9.31 o 
   8  -1   5        2.62       13.18      8.66 o 
   9  -1   5       99.39      132.88     30.31 o 
  10  -1   5      173.56      201.37     20.29 o 
  11  -1   5       13.43        2.55     10.77 o 
 -11   0   5       23.32       26.68     19.95 o 
 -10   0   5        2.18       18.65     16.45 o 
  -9   0   5       84.77      126.99     17.07 o 
  -8   0   5        1.76        8.51      9.56 o 
  -7   0   5      625.42      558.17     25.01 o 
  -6   0   5       81.64       82.40     10.88 o 
  -5   0   5     4737.10     5379.33    126.94 o 
  -4   0   5      174.33      151.62     20.40 o 
  -3   0   5     8907.61     8738.37    210.53 o 
  -2   0   5       18.05       15.42      4.20 o 
  -1   0   5       24.17       14.73      4.01 o 
   0   0   5     1328.47     1161.41     29.99 o 
   1   0   5     1885.01     1910.44     21.33 o 
   2   0   5        0.19        1.15      2.19 o 
   3   0   5      451.85      303.67      6.35 o 
   4   0   5      260.27      236.05      7.64 o 
   5   0   5      100.61       97.31      7.15 o 
   6   0   5      173.55      167.93      8.47 o 
   7   0   5     7928.82     8514.72    221.08 o 
   8   0   5       40.10       36.32      6.76 o 
   9   0   5      312.87      356.23     19.15 o 
  10   0   5       56.85       44.72      8.42 o 
  11   0   5      170.00      191.43     33.61 o 
 -11   1   5        0.01      -13.59     15.86 o 
 -10   1   5      141.35      143.48     20.82 o 
  -9   1   5       10.38       14.30     14.50 o 
  -8   1   5       23.57       22.58     13.46 o 
  -7   1   5       60.61       59.49     14.10 o 
  -6   1   5     1413.55     1317.07     44.01 o 
  -5   1   5        0.40        2.42      6.61 o 
  -4   1   5     1218.43     1242.26     43.89 o 
  -3   1   5        1.04       -1.12      8.91 o 
  -2   1   5    12359.60    12636.13    335.82 o 
  -1   1   5      317.38      293.03      9.94 o 
   0   1   5     3908.79     3899.56     70.39 o 
   1   1   5      472.38      516.68     11.12 o 
   2   1   5     3222.11     3464.51     48.69 o 
   3   1   5        0.18        0.63      4.92 o 
   4   1   5       21.07       40.22      3.17 o 
   5   1   5      120.94      135.73      5.24 o 
   6   1   5     6621.87     7116.95    189.98 o 
   7   1   5       47.95       49.37      6.80 o 
   8   1   5      536.46      626.73     24.99 o 
   9   1   5      134.23      148.03     23.47 o 
  10   1   5      512.81      617.41     17.51 o 
  11   1   5        6.63       25.45     15.80 o 
 -10   2   5        6.22      -12.18     16.91 o 
  -9   2   5      119.20      123.48     44.17 o 
  -8   2   5       14.87       19.60     13.68 o 
  -7   2   5      158.41      211.67     41.01 o 
  -6   2   5        1.39        1.17      9.06 o 
  -5   2   5      140.73      152.39     15.68 o 
  -4   2   5        0.26        1.38      5.93 o 
  -3   2   5     2202.80     2176.73     54.68 o 
  -2   2   5       22.04       12.39      5.96 o 
  -1   2   5      156.70      275.56     10.36 o 
   0   2   5       23.53       51.75     11.13 o 
   1   2   5       44.42       84.46      7.18 o 
   2   2   5      384.52      358.45      9.63 o 
   3   2   5       61.43       34.93      3.16 o 
   4   2   5      340.10      366.99     10.25 o 
   5   2   5       24.33       15.42      8.99 o 
   6   2   5       58.24       60.44      3.84 o 
   7   2   5     2454.44     2639.07    150.21 o 
   8   2   5       19.41       18.30      8.49 o 
   9   2   5      942.54     1085.75     35.93 o 
  10   2   5        0.64       25.90     11.20 o 
  11   2   5      449.42      442.44     39.55 o 
  12   2   5        6.06       10.25     14.13 o 
 -10   3   5        0.74       -1.84     13.25 o 
  -9   3   5        0.55       11.13     12.61 o 
  -8   3   5      240.56      268.47     42.14 o 
  -7   3   5        1.80       -6.30     11.65 o 
  -6   3   5     1372.37     1454.70     52.61 o 
  -5   3   5        7.80       10.53      9.71 o 
  -4   3   5      330.77      389.66     18.88 o 
  -3   3   5      295.36      281.73     12.30 o 
  -2   3   5      727.50      743.79     32.89 o 
  -1   3   5        0.03        2.28      4.87 o 
   0   3   5    14050.91    13472.63    355.76 o 
   1   3   5       43.02       32.47      6.32 o 
   2   3   5      361.28      371.31     10.79 o 
   3   3   5        2.87        7.46      5.19 o 
   4   3   5     4815.82        8.56      3.49 o 
   5   3   5      188.58      189.20      7.17 o 
   6   3   5     1595.09     1519.70     26.38 o 
   7   3   5       14.79       11.55      7.42 o 
   8   3   5       16.10        9.81      9.51 o 
   9   3   5       40.16       39.19     10.54 o 
  10   3   5     1075.47     1146.92    111.08 o 
  11   3   5       11.10        5.65     11.06 o 
  12   3   5        0.76       -1.19     20.21 o 
  -9   4   5        1.65        1.73     11.96 o 
  -8   4   5        2.85       11.62     14.13 o 
  -7   4   5        2.99        8.32     18.72 o 
  -6   4   5       11.10       11.20     21.91 o 
  -5   4   5      603.54      682.07     25.94 o 
  -4   4   5      238.17      246.76     14.76 o 
  -3   4   5      648.92      700.50     29.55 o 
  -2   4   5       71.13      106.04      8.87 o 
  -1   4   5        7.61       13.00      6.96 o 
   0   4   5      344.95      317.15     22.28 o 
   1   4   5     3302.06     3589.22    185.97 o 
   2   4   5      994.73      887.73     51.59 o 
   3   4   5     3642.20     3414.68    105.57 o 
   4   4   5       63.18      101.54     18.79 o 
   5   4   5     4943.23     5562.60    175.22 o 
   6   4   5       33.32       46.81      4.53 o 
   7   4   5      562.98      583.27     27.58 o 
   8   4   5       67.71       56.72     19.87 o 
   9   4   5      121.70      129.90     14.29 o 
  10   4   5       72.74       89.34     17.62 o 
  11   4   5      366.90      461.24     36.57 o 
  12   4   5        0.40      -12.88     16.48 o 
  -9   5   5        3.48       32.68     28.71 o 
  -8   5   5        0.25        0.57     13.10 o 
  -7   5   5        9.50       10.78     13.03 o 
  -6   5   5      387.00      408.48     26.95 o 
  -5   5   5        0.04        3.56      7.93 o 
  -4   5   5      423.31      462.89     36.31 o 
  -3   5   5       39.11       46.42     10.36 o 
  -2   5   5      879.88      939.87     30.28 o 
  -1   5   5      720.45      630.40     31.69 o 
   0   5   5     1634.18     1803.82     42.47 o 
   1   5   5      477.94      413.83     20.68 o 
   2   5   5      684.73      727.78     33.15 o 
   3   5   5      301.36      359.43     12.31 o 
   4   5   5    10839.48    11405.29    415.77 o 
   5   5   5      289.88      281.09     18.75 o 
   6   5   5      450.86      459.15     25.17 o 
   7   5   5       14.39       14.50      4.19 o 
   8   5   5       81.77       56.97     18.79 o 
   9   5   5       88.74       67.07     15.06 o 
  10   5   5     1234.33     1077.78    108.34 o 
  11   5   5       36.05       54.42     19.04 o 
  12   5   5       57.28       81.62     22.74 o 
  -8   6   5        3.48       -8.94     14.69 o 
  -7   6   5       44.10       55.05     14.48 o 
  -6   6   5       17.99       15.83     10.69 o 
  -5   6   5      139.48      134.23     24.11 o 
  -4   6   5       73.12       79.20     11.51 o 
  -3   6   5      855.02      979.63     66.13 o 
  -2   6   5      101.50      101.47     12.20 o 
  -1   6   5      298.62      298.62     14.10 o 
   0   6   5      353.68      348.71     22.18 o 
   1   6   5      684.52      801.70     33.61 o 
   2   6   5        0.82       -1.64      6.23 o 
   3   6   5      885.50      763.16     25.72 o 
   4   6   5      883.11      826.31     22.32 o 
   5   6   5     1756.74     1642.58     57.18 o 
   6   6   5        3.24        4.06     16.38 o 
   7   6   5     1468.80     1436.82     57.24 o 
   8   6   5       23.43       20.65      9.99 o 
   9   6   5      618.53      615.23     46.76 o 
  10   6   5       55.52       65.72     17.43 o 
  11   6   5      711.66      694.20     36.69 o 
  12   6   5       10.51       25.14     15.91 o 
  13   6   5      187.83      249.27     55.08 o 
  -7   7   5        8.66        1.57     19.60 o 
  -6   7   5       54.89       70.14     14.00 o 
  -5   7   5       59.19       45.85     11.87 o 
  -4   7   5       17.32       24.39      9.68 o 
  -3   7   5       76.04      105.63     22.52 o 
  -2   7   5      499.61      535.11     23.69 o 
  -1   7   5        7.32        7.81     12.76 o 
   0   7   5     1956.67     2071.53     84.69 o 
   1   7   5       14.51       36.13      7.60 o 
   2   7   5      987.74     1016.59     47.90 o 
   3   7   5     1744.19     1744.93     49.62 o 
   4   7   5     1762.23     1667.32    111.77 o 
   5   7   5      782.00      764.45     24.41 o 
   6   7   5     1032.36     1054.76     66.01 o 
   7   7   5      116.31      115.46     29.41 o 
   8   7   5      893.06      863.79     16.50 o 
   9   7   5        2.81       12.60     10.11 o 
  10   7   5     1052.93     1110.73     93.34 o 
  11   7   5        0.94       -4.88     14.31 o 
  12   7   5       61.35       51.84     21.80 o 
  13   7   5       19.41       41.77     19.26 o 
  -6   8   5       83.20       75.27     17.10 o 
  -5   8   5       13.85        9.45     10.21 o 
  -4   8   5       44.95       31.13     10.70 o 
  -3   8   5      287.23      302.76     49.17 o 
  -2   8   5       18.94       23.35     13.11 o 
  -1   8   5        0.06        7.02     15.80 o 
   0   8   5      185.60      211.59     27.38 o 
   1   8   5      815.43      900.50     38.56 o 
   2   8   5      154.10      223.89     20.89 o 
   3   8   5     1023.54     1063.16     37.90 o 
   4   8   5      727.57      809.18     41.83 o 
   5   8   5       22.95       39.21     10.26 o 
   6   8   5      154.35      151.23     31.30 o 
   7   8   5     1431.37     1350.03     57.60 o 
   8   8   5      561.35      517.50     18.21 o 
   9   8   5        0.39        3.30      9.44 o 
  10   8   5      162.60      185.58     25.63 o 
  11   8   5      280.70      298.50     25.37 o 
  12   8   5       10.76        4.12     13.33 o 
  -5   9   5       37.07       23.28     14.51 o 
  -4   9   5       48.28       40.80     11.73 o 
  -3   9   5       23.48       22.69     11.59 o 
  -2   9   5      265.06      254.32     18.79 o 
  -1   9   5       26.73       22.29     13.31 o 
   0   9   5      261.92      272.03     17.23 o 
   1   9   5       30.16       46.24     10.58 o 
   2   9   5       72.88      104.56     10.68 o 
   3   9   5      529.23      518.85     80.07 o 
   4   9   5     1262.33     1323.77     50.28 o 
   5   9   5      333.00      328.07     32.90 o 
   6   9   5        2.60       -4.71     19.19 o 
   7   9   5      426.51      420.06     31.33 o 
   8   9   5      305.78      268.20     11.99 o 
   9   9   5       53.72       49.20      6.79 o 
  10   9   5      841.51      899.90    114.02 o 
  11   9   5       94.65       84.15     26.27 o 
  12   9   5        0.12      -11.15     14.91 o 
  -4  10   5       20.99       13.88     14.79 o 
  -3  10   5      131.11      133.44     24.00 o 
  -2  10   5      149.61      104.84     22.91 o 
  -1  10   5        6.23        9.13      9.36 o 
   0  10   5       62.74       66.12     14.82 o 
   1  10   5       73.06       81.30     11.74 o 
   2  10   5       11.23        6.86      7.27 o 
   3  10   5      130.02      133.13     14.52 o 
   4  10   5      288.27      318.89     26.33 o 
   5  10   5      169.08      250.62     23.93 o 
   6  10   5        0.89       18.36     21.29 o 
   7  10   5      405.60      389.14     31.98 o 
   8  10   5       58.37       45.76      8.15 o 
   9  10   5        0.32        2.04      7.59 o 
  10  10   5      236.30      239.73     22.39 o 
  11  10   5      171.86      197.36     37.08 o 
  12  10   5       11.64       12.39     15.42 o 
  -3  11   5      191.35      129.01     20.71 o 
  -2  11   5       64.05       46.29     17.50 o 
  -1  11   5       12.36       10.72      9.89 o 
   0  11   5      274.98      293.03     19.80 o 
   1  11   5      196.25      179.78     16.82 o 
   2  11   5        8.63       14.09      8.26 o 
   3  11   5        2.71        6.88      7.79 o 
   4  11   5      921.23     1061.39     66.75 o 
   5  11   5      137.94      137.76     20.94 o 
   6  11   5        1.28       47.23     26.00 o 
   7  11   5      289.32      292.04     28.75 o 
   8  11   5      207.83      189.91     26.65 o 
   9  11   5       72.89       66.20     17.49 o 
  10  11   5      168.41      228.93     63.34 o 
  11  11   5       49.51       25.61     15.43 o 
  12  11   5        2.04        9.19     18.71 o 
  -2  12   5      251.03      141.85     24.51 o 
  -1  12   5        0.01       -0.28      9.33 o 
   0  12   5        1.18        8.34     10.23 o 
   1  12   5       28.60       24.67     11.32 o 
   2  12   5       25.18       25.95     11.01 o 
   3  12   5      177.10      170.78     21.57 o 
   4  12   5        7.73        7.11      9.85 o 
   5  12   5      299.66      314.14     28.13 o 
   6  12   5       91.76       84.99     32.75 o 
   7  12   5      183.60      141.75     14.83 o 
   8  12   5      205.20      174.38     27.58 o 
   9  12   5        3.12       -5.14      6.94 o 
  10  12   5      175.99      202.81     26.71 o 
  11  12   5       12.11       16.81     15.16 o 
   0  13   5       24.88        3.21      9.65 o 
   1  13   5       54.75       31.18     12.30 o 
   2  13   5        9.45       -1.44     12.51 o 
   3  13   5        0.37        7.68     14.08 o 
   4  13   5       47.54       58.96     17.95 o 
   5  13   5        0.56       -1.57     13.00 o 
   6  13   5        9.98       -6.43     22.71 o 
   7  13   5      136.03       57.78     20.40 o 
   8  13   5      103.03       70.48     21.85 o 
   9  13   5       19.09        9.42     12.29 o 
  10  13   5       65.48       36.95     26.39 o 
   3  14   5       26.58       16.18     10.11 o 
   4  14   5       27.88       13.98     16.08 o 
   5  14   5        5.68        6.46     13.24 o 
   6  14   5        1.36      -15.69     15.69 o 
   7  14   5       31.80       41.90     32.69 o 
   8  14   5       37.30       14.02     12.27 o 
  -7 -12   6        1.13       23.22     35.92 o 
  -6 -12   6        0.45       -4.68     18.57 o 
  -5 -12   6      413.38      490.98     49.72 o 
  -9 -11   6       36.84       54.79     14.20 o 
  -8 -11   6       92.02       84.12     15.63 o 
  -7 -11   6        0.01        7.96      8.60 o 
  -6 -11   6      104.88      131.42     27.27 o 
  -5 -11   6       73.85       83.03     24.70 o 
  -4 -11   6      122.67      148.57     47.35 o 
  -3 -11   6        7.95       -6.13     18.45 o 
  -2 -11   6      369.29      413.49     71.43 o 
  -1 -11   6        7.74       -5.80     19.49 o 
   0 -11   6        2.58       16.97     22.74 o 
   1 -11   6        1.50       18.77     23.69 o 
 -10 -10   6        0.26       10.35     23.38 o 
  -9 -10   6       21.59       22.20      9.85 o 
  -8 -10   6       51.61       40.17     10.69 o 
  -7 -10   6       23.03       14.68      8.98 o 
  -6 -10   6       53.38       66.07      7.61 o 
  -5 -10   6      122.41      133.50      6.59 o 
  -4 -10   6      109.85      131.45     42.61 o 
  -3 -10   6      222.45      247.74     31.33 o 
  -2 -10   6      158.42      151.44     46.05 o 
  -1 -10   6      319.71      353.31     38.91 o 
   0 -10   6        0.02       -4.77     17.89 o 
   1 -10   6       44.58       60.35     25.32 o 
   2 -10   6        4.01       17.53     21.94 o 
 -11  -9   6       30.09       38.85     21.11 o 
 -10  -9   6       53.57       42.61     18.00 o 
  -9  -9   6      144.19      110.13     19.31 o 
  -8  -9   6      409.85      389.36     40.48 o 
  -7  -9   6        9.73       13.72      6.05 o 
  -6  -9   6       13.09       23.61      5.53 o 
  -5  -9   6       63.59       55.51      6.19 o 
  -4  -9   6       48.32       56.27      6.55 o 
  -3  -9   6       57.16       47.65     18.30 o 
  -2  -9   6     1190.47     1417.10    103.44 o 
  -1  -9   6      210.29      230.57     29.29 o 
   0  -9   6       66.50      103.23     24.46 o 
   1  -9   6       76.49       54.40     22.03 o 
   2  -9   6      517.50      598.95     50.52 o 
   3  -9   6        0.53       14.78     20.34 o 
   4  -9   6        6.04        2.69     19.51 o 
 -11  -8   6      123.99       93.96     24.37 o 
 -10  -8   6       27.49       33.17     17.12 o 
  -9  -8   6      239.86      286.18     26.47 o 
  -8  -8   6      155.20      159.76     18.60 o 
  -7  -8   6      183.22      232.00     14.06 o 
  -6  -8   6      268.10      303.05     33.45 o 
  -5  -8   6      128.82      130.29      6.54 o 
  -4  -8   6      114.89      126.44     17.84 o 
  -3  -8   6        2.96        1.64      1.73 o 
  -2  -8   6      611.25      696.29     41.13 o 
  -1  -8   6       71.53       66.75     18.98 o 
   0  -8   6       35.68       20.97     16.23 o 
   1  -8   6     1290.94     1352.81     69.32 o 
   2  -8   6      291.83      302.56     53.69 o 
   3  -8   6      102.20      114.19     41.84 o 
   4  -8   6       50.58      106.81     26.65 o 
   5  -8   6       18.37       36.87     23.10 o 
 -11  -7   6       61.75       73.77     37.93 o 
 -10  -7   6       27.64       19.84     16.02 o 
  -9  -7   6      205.01      198.91     18.05 o 
  -8  -7   6      511.87      555.19     19.72 o 
  -7  -7   6       14.54       18.99      6.97 o 
  -6  -7   6       11.58       12.77      7.56 o 
  -5  -7   6     1255.78     1295.80     26.32 o 
  -4  -7   6       13.01       17.35      4.56 o 
  -3  -7   6       11.07        9.72      3.69 o 
  -2  -7   6      243.12      264.24     24.49 o 
  -1  -7   6        4.51        7.37     20.91 o 
   0  -7   6     1024.60     1052.24     51.29 o 
   1  -7   6      890.36     1019.78     52.68 o 
   2  -7   6     1211.13     1312.60     64.47 o 
   3  -7   6      104.82      102.19     36.19 o 
   4  -7   6      291.61      324.11     34.71 o 
   5  -7   6       27.29       25.50     18.98 o 
   6  -7   6       16.02       26.12     20.88 o 
 -11  -6   6      145.75      149.72     46.43 o 
 -10  -6   6        3.43        3.12      8.95 o 
  -9  -6   6      175.11      221.66     12.89 o 
  -8  -6   6      312.06      322.63     17.53 o 
  -7  -6   6        4.12        8.01      5.20 o 
  -6  -6   6      151.11      137.41      7.79 o 
  -5  -6   6     1342.50     1441.96     29.19 o 
  -4  -6   6     1573.72     1619.53     43.77 o 
  -3  -6   6      216.57      207.43      9.87 o 
  -2  -6   6      853.31      857.34     25.29 o 
  -1  -6   6       20.58       31.89     13.18 o 
   0  -6   6      109.81       84.52     16.73 o 
   1  -6   6     1885.41     1998.67     79.01 o 
   2  -6   6      956.26     1101.87     51.91 o 
   3  -6   6        3.78       -3.70     12.64 o 
   4  -6   6      327.63      336.21     20.79 o 
   5  -6   6      774.45      745.83     24.85 o 
   6  -6   6       61.62       73.56     21.82 o 
   7  -6   6        8.14        3.02     16.29 o 
 -12  -5   6       39.36       80.37     29.20 o 
 -10  -5   6       33.95       19.96      9.62 o 
  -9  -5   6       66.16       62.65      8.44 o 
  -8  -5   6       22.53       16.75      8.27 o 
  -7  -5   6        2.24        8.07      6.37 o 
  -6  -5   6      152.13      161.59      9.16 o 
  -5  -5   6      864.89      937.23     17.52 o 
  -4  -5   6     2074.77     2106.98     34.49 o 
  -3  -5   6      195.79      156.32      5.56 o 
  -2  -5   6     1186.54     1174.28     21.53 o 
  -1  -5   6      878.70      944.76     28.99 o 
   0  -5   6      106.51      123.89     10.41 o 
   1  -5   6      915.85      945.93     40.81 o 
   2  -5   6      533.97      573.72     32.43 o 
   3  -5   6       92.49       96.15      3.16 o 
   4  -5   6      362.62      402.40     10.57 o 
   5  -5   6      685.30      688.89     15.51 o 
   6  -5   6      193.02      197.76     10.36 o 
   7  -5   6        1.60        0.08      6.37 o 
   8  -5   6      199.91      158.55     27.84 o 
 -12  -4   6       56.48       25.20     39.67 o 
 -11  -4   6       53.86       47.04     16.80 o 
 -10  -4   6        0.25       -0.73      7.88 o 
  -9  -4   6      206.32      248.24     12.00 o 
  -8  -4   6      183.18      204.75     24.11 o 
  -7  -4   6        5.32        8.79      7.13 o 
  -6  -4   6       85.96       90.84      6.80 o 
  -5  -4   6      460.79      488.46     12.95 o 
  -4  -4   6     1633.75     1632.88     43.26 o 
  -3  -4   6       42.52       38.85      3.54 o 
  -2  -4   6     1717.21     1759.79     27.25 o 
  -1  -4   6      509.37      447.25     12.24 o 
   0  -4   6      452.56      435.77     17.04 o 
   1  -4   6      412.08      458.82     16.17 o 
   2  -4   6     3332.85     3570.95    114.37 o 
   3  -4   6      238.86      223.31      7.44 o 
   4  -4   6       23.56       28.49      9.59 o 
   5  -4   6      615.50      580.52     12.67 o 
   6  -4   6      451.94      432.75     16.89 o 
   7  -4   6      100.59       98.77     13.12 o 
   8  -4   6      236.35      256.63     23.73 o 
   9  -4   6      136.28      130.99     16.04 o 
 -11  -3   6      115.42       92.36     32.70 o 
 -10  -3   6        0.75       -9.66     11.29 o 
  -9  -3   6      731.10      728.82     21.67 o 
  -8  -3   6      101.27       76.23      9.60 o 
  -7  -3   6      317.70      335.60     14.30 o 
  -6  -3   6      198.90      221.10     10.89 o 
  -5  -3   6     3379.71     3302.73     55.46 o 
  -4  -3   6     1092.52     1004.26     21.00 o 
  -3  -3   6       52.60       40.65      3.56 o 
  -2  -3   6     1289.16     1349.95     16.61 o 
  -1  -3   6     4721.21     5235.65     72.14 o 
   0  -3   6      288.25      276.72     11.53 o 
   1  -3   6      925.87      905.59     18.03 o 
   2  -3   6      349.49      364.54     11.23 o 
   3  -3   6       63.97       56.54      4.49 o 
   4  -3   6      798.26      825.16     22.17 o 
   5  -3   6      385.41      392.44     15.13 o 
   6  -3   6      311.79      356.51     14.12 o 
   7  -3   6       47.20       50.85      6.87 o 
   8  -3   6      384.12      394.15     21.11 o 
   9  -3   6      277.13      275.62     26.67 o 
 -11  -2   6       27.34       10.29     14.75 o 
 -10  -2   6       39.65       25.60      7.65 o 
  -9  -2   6       15.67       12.58      9.09 o 
  -8  -2   6      650.13      603.96     17.79 o 
  -7  -2   6        2.49        3.95      5.73 o 
  -6  -2   6      225.93      195.42      9.31 o 
  -5  -2   6     2011.11     2047.21     61.42 o 
  -4  -2   6     2173.41     2031.38     31.81 o 
  -3  -2   6        1.40       -3.58      3.58 o 
  -2  -2   6     3899.78     4015.60     72.33 o 
  -1  -2   6      507.54      408.51     14.23 o 
   0  -2   6     5377.53     5942.82     82.66 o 
   1  -2   6     1461.67     1555.31     18.66 o 
   2  -2   6     2124.49     2208.97     32.46 o 
   3  -2   6       13.33       11.87      2.94 o 
   4  -2   6     1674.36     1797.38     26.71 o 
   5  -2   6       70.24       84.43      6.37 o 
   6  -2   6        3.64        3.21      4.30 o 
   7  -2   6      209.05      200.48     12.35 o 
   8  -2   6      848.83      996.47     27.15 o 
   9  -2   6      145.46      180.57     13.61 o 
  10  -2   6        0.81        5.60      8.72 o 
 -11  -1   6      176.83      189.23     31.00 o 
 -10  -1   6        0.09       -6.42      7.04 o 
  -9  -1   6        3.37        3.11      5.19 o 
  -8  -1   6       25.92       17.45     10.56 o 
  -7  -1   6       46.34       44.02     10.94 o 
  -6  -1   6        2.21       12.71      8.22 o 
  -5  -1   6     4609.70     4286.95    119.46 o 
  -4  -1   6       27.11       28.45      5.33 o 
  -3  -1   6      563.69      665.36     25.38 o 
  -2  -1   6     1427.76     1136.64     23.28 o 
  -1  -1   6      864.11      871.40     30.65 o 
   0  -1   6      425.87      373.72      7.66 o 
   1  -1   6     9230.53     9313.85    148.62 o 
   2  -1   6     2809.98     2911.16     37.15 o 
   3  -1   6      573.94      752.65     16.76 o 
   4  -1   6       39.40       38.66      4.40 o 
   5  -1   6     3271.60     3372.59     84.75 o 
   6  -1   6        3.95        4.18      7.79 o 
   7  -1   6      515.75      530.26     26.00 o 
   8  -1   6      101.30      117.72     14.62 o 
   9  -1   6      283.56      279.94     31.49 o 
  10  -1   6        7.25       15.36      8.66 o 
 -11   0   6       35.00       46.69     22.88 o 
 -10   0   6       39.82       44.02     15.76 o 
  -9   0   6        0.89       11.16     14.44 o 
  -8   0   6       13.40       -1.53     15.05 o 
  -7   0   6       34.19       35.34     14.72 o 
  -6   0   6      677.66      663.19     43.41 o 
  -5   0   6       92.19      103.77     10.77 o 
  -4   0   6     1324.60     1344.28     44.42 o 
  -3   0   6      185.68      140.63      8.70 o 
  -2   0   6     4490.46     3958.47     75.14 o 
  -1   0   6       62.12       61.10      4.93 o 
   0   0   6     2317.87     2548.90     68.45 o 
   1   0   6     1120.94     1077.29     15.82 o 
   2   0   6     4377.53     4219.18     56.38 o 
   3   0   6       55.23       62.95      4.84 o 
   4   0   6      491.37      529.25     12.91 o 
   5   0   6      431.69      442.61     10.51 o 
   6   0   6     1833.02     1929.24     35.46 o 
   7   0   6       11.74        9.15      5.96 o 
   8   0   6      246.11      239.54     12.31 o 
   9   0   6        1.81        0.21      5.81 o 
  10   0   6        3.21       11.61      7.30 o 
  11   0   6       71.46       65.36     22.64 o 
 -10   1   6        1.79       26.62     15.62 o 
  -9   1   6       36.89       22.75     13.16 o 
  -8   1   6        7.08        9.88     20.64 o 
  -7   1   6        2.83        1.08      8.37 o 
  -6   1   6        5.60       10.47     11.04 o 
  -5   1   6     1411.34     1350.89     42.93 o 
  -4   1   6        0.16       10.20      6.66 o 
  -3   1   6      352.41      327.95     15.37 o 
  -2   1   6      156.62      165.71     10.38 o 
  -1   1   6     6242.45     6428.75    135.84 o 
   0   1   6       90.35       70.57      7.20 o 
   1   1   6     3128.34     3044.63     53.21 o 
   2   1   6      489.98      545.85     10.28 o 
   3   1   6      427.51      450.26     12.97 o 
   4   1   6       16.06       19.15      3.55 o 
   5   1   6     2330.88     2316.87     64.36 o 
   6   1   6      190.83      218.47     19.05 o 
   7   1   6        3.59        5.88      5.67 o 
   8   1   6        2.50       -3.80      6.23 o 
   9   1   6       22.57       10.32      5.89 o 
  10   1   6        1.66       -1.94     11.06 o 
  11   1   6      382.12      392.67     36.45 o 
 -10   2   6      121.54      134.46     22.86 o 
  -9   2   6        4.00       13.16     13.05 o 
  -8   2   6      347.72      370.92     25.38 o 
  -7   2   6       36.92       39.09     11.72 o 
  -6   2   6      135.77      120.22     14.36 o 
  -5   2   6       23.88       23.92     10.23 o 
  -4   2   6      286.27      286.90     37.21 o 
  -3   2   6       16.96       13.70      6.20 o 
  -2   2   6     3962.61     3909.22    164.59 o 
  -1   2   6      228.30      267.34     10.74 o 
   0   2   6     5984.87     7129.70    156.16 o 
   1   2   6        3.44       15.65      5.18 o 
   2   2   6     3367.81     3182.16    114.72 o 
   3   2   6      165.40      165.54      6.53 o 
   4   2   6     1968.08     1948.55     36.75 o 
   5   2   6      191.77      213.19      9.85 o 
   6   2   6     2175.99     2316.60     46.64 o 
   7   2   6      155.26      158.48     16.67 o 
   8   2   6      788.84      776.60     26.62 o 
   9   2   6        0.08        9.37      8.82 o 
  10   2   6      171.95      234.82     19.39 o 
  11   2   6        1.95        8.03     11.58 o 
  12   2   6      378.87      417.77     35.00 o 
 -10   3   6        2.52        9.61     15.10 o 
  -9   3   6       89.12      105.17     22.43 o 
  -8   3   6        0.03      -15.02     15.02 o 
  -7   3   6      666.51      712.59     86.53 o 
  -6   3   6       12.25       18.47     10.19 o 
  -5   3   6        5.33       19.27      9.30 o 
  -4   3   6        0.09       -2.69     11.43 o 
  -3   3   6       25.99       22.03     12.54 o 
  -2   3   6      191.02      150.83     23.31 o 
  -1   3   6     9660.29    10686.16    275.75 o 
   0   3   6      139.55      156.44      9.14 o 
   1   3   6    11492.19    10436.97    423.67 o 
   2   3   6        0.02        4.66      9.25 o 
   3   3   6     2300.34     2512.20     48.16 o 
   4   3   6       64.47       86.93      7.16 o 
   5   3   6     1651.48     1397.25     23.89 o 
   6   3   6      113.16      120.30      5.30 o 
   7   3   6        5.71        4.02      2.83 o 
   8   3   6        0.55        7.73     11.76 o 
   9   3   6      891.06      974.36     40.43 o 
  10   3   6       31.81       35.00     15.22 o 
  11   3   6      861.23      895.91     48.70 o 
  12   3   6        6.34        8.10     24.28 o 
  -9   4   6        0.08        6.35     13.33 o 
  -8   4   6      783.16      907.31     43.01 o 
  -7   4   6        2.17        5.71     26.16 o 
  -6   4   6        0.27        8.37     11.61 o 
  -5   4   6       18.60       -6.67     17.71 o 
  -4   4   6       11.10        4.32      9.28 o 
  -3   4   6      220.37      218.27     21.03 o 
  -2   4   6      554.50      587.97     19.33 o 
  -1   4   6       58.99       70.65      8.21 o 
   0   4   6      160.76      198.08     12.27 o 
   1   4   6      266.47      213.78     10.33 o 
   2   4   6     3928.41     4459.89    133.64 o 
   3   4   6      802.72      763.76     21.50 o 
   4   4   6     2369.56     2163.37     50.63 o 
   6   4   6      917.69      755.87     13.90 o 
   7   4   6        4.86        4.07      3.80 o 
   8   4   6      551.55      579.39     76.30 o 
   9   4   6       12.48       18.36     12.94 o 
  10   4   6       26.43        8.12     10.38 o 
  11   4   6       19.42       29.20     13.69 o 
  12   4   6      468.31      511.07     41.47 o 
  -8   5   6       39.68       46.80     17.03 o 
  -7   5   6      464.25      462.49     27.61 o 
  -6   5   6       43.74       41.48     12.26 o 
  -5   5   6      474.46      570.99     56.32 o 
  -4   5   6        3.93      -10.37     11.17 o 
  -3   5   6       43.89       56.89     10.06 o 
  -2   5   6        2.69       -3.19     19.75 o 
  -1   5   6     1674.68     1678.85     39.59 o 
   0   5   6      275.91      215.50     11.87 o 
   1   5   6     2735.55     2862.08    122.72 o 
   2   5   6      843.21      705.58     19.77 o 
   3   5   6       58.77       51.54     18.42 o 
   4   5   6      204.72      194.28     13.95 o 
   5   5   6     5620.66     5709.36    200.47 o 
   6   5   6      254.68      254.44     21.05 o 
   7   5   6      723.97      686.65     28.59 o 
   8   5   6       11.30        8.86      9.05 o 
   9   5   6      559.46      617.48     44.64 o 
  10   5   6        6.07       17.18     13.78 o 
  11   5   6      443.41      560.66     38.03 o 
  12   5   6       10.04        9.17     17.08 o 
  -8   6   6       68.94       53.11     18.82 o 
  -7   6   6       23.70       35.62     13.97 o 
  -6   6   6        5.43       16.48     11.48 o 
  -5   6   6        0.17       -8.63     11.20 o 
  -4   6   6      556.38      623.56     31.62 o 
  -3   6   6       48.23       39.77     10.26 o 
  -2   6   6       83.31       96.15     13.75 o 
  -1   6   6        6.34        8.91      8.67 o 
   0   6   6      232.80      263.13     22.24 o 
   1   6   6      216.44      190.95     11.30 o 
   2   6   6      703.97      635.85     54.27 o 
   3   6   6       73.43       91.79      9.02 o 
   4   6   6      435.64      397.40     15.75 o 
   5   6   6      402.86      377.13     25.27 o 
   6   6   6      725.57      580.59     31.09 o 
   8   6   6     2004.36     2086.83     33.01 o 
   9   6   6       23.16       14.47     12.05 o 
  10   6   6       32.67       52.27     17.53 o 
  11   6   6       32.54       31.04     17.26 o 
  12   6   6      291.70      287.46     33.88 o 
  -7   7   6        2.44      -15.15     16.13 o 
  -6   7   6       10.15        9.19     19.80 o 
  -5   7   6       99.64      110.38     18.21 o 
  -4   7   6       42.05       34.15     10.87 o 
  -3   7   6        4.98       15.18     10.71 o 
  -2   7   6       24.20       29.27     11.36 o 
  -1   7   6     2364.58     2409.95     80.77 o 
   0   7   6       35.09       38.75      8.88 o 
   1   7   6      116.33      161.67     30.63 o 
   2   7   6      349.72      424.03     20.32 o 
   3   7   6       16.76       24.96      7.74 o 
   4   7   6      192.00      149.34     11.84 o 
   5   7   6     4112.30     4179.40    245.15 o 
   6   7   6      517.53      445.35     29.64 o 
   7   7   6       12.03       11.08     12.82 o 
   8   7   6       36.97       38.88      6.57 o 
   9   7   6      713.59      852.59     67.77 o 
  10   7   6        4.19       20.52     15.40 o 
  11   7   6      241.96      246.53     23.63 o 
  12   7   6        7.18       -2.93     13.60 o 
  -6   8   6       88.83       95.45     17.20 o 
  -5   8   6        4.81       28.70     20.34 o 
  -4   8   6      171.10      173.03     16.88 o 
  -3   8   6       29.73       38.02     12.49 o 
  -2   8   6      444.43      456.51     24.20 o 
  -1   8   6       26.63       24.90     14.98 o 
   0   8   6     1109.50     1259.45     61.20 o 
   1   8   6        1.16       -9.74     14.70 o 
   2   8   6      198.69      223.48     23.19 o 
   3   8   6        8.11       10.77     12.44 o 
   4   8   6      194.05      205.10     13.93 o 
   5   8   6      466.84      493.38     36.73 o 
   6   8   6      639.83      584.56     35.48 o 
   7   8   6       15.71       18.42     14.54 o 
   8   8   6      334.30      329.06     29.17 o 
   9   8   6      127.69      142.39     21.00 o 
  10   8   6       22.89       37.40     13.75 o 
  11   8   6        7.11       18.27     14.03 o 
  12   8   6      341.08      381.91     49.28 o 
  -5   9   6      156.24      117.33     21.20 o 
  -4   9   6       35.97       30.16     17.83 o 
  -3   9   6       17.23        8.61     11.13 o 
  -2   9   6       16.88       10.27      8.97 o 
  -1   9   6      377.33      402.45     19.56 o 
   0   9   6      134.11      174.37     18.60 o 
   1   9   6        9.87        4.56      7.59 o 
   2   9   6        2.28       -2.89     13.06 o 
   3   9   6      295.13      333.41     23.42 o 
   4   9   6      598.29      620.83     24.10 o 
   5   9   6      842.30      868.93     73.23 o 
   6   9   6        7.83      -10.22     13.12 o 
   7   9   6      443.31      422.25     32.57 o 
   8   9   6      334.60      353.73     32.31 o 
   9   9   6      756.12      664.78     78.73 o 
  10   9   6       67.46       64.06     19.52 o 
  11   9   6      265.99      316.07     45.09 o 
  12   9   6       24.71       31.60     20.60 o 
  -4  10   6       17.23       20.44     13.46 o 
  -3  10   6        0.05        3.32     11.47 o 
  -2  10   6      186.04      203.20     16.71 o 
  -1  10   6      144.41      176.62     40.61 o 
   0  10   6      120.41      146.49     45.09 o 
   1  10   6       26.66       30.31     10.99 o 
   2  10   6      474.65      522.03     46.66 o 
   3  10   6       90.89       98.70     13.81 o 
   4  10   6      130.12      107.78     15.02 o 
   5  10   6      144.11      145.11     20.67 o 
   6  10   6        2.27       -2.64     12.11 o 
   7  10   6      738.67      641.60     40.36 o 
   8  10   6      523.28      516.60     39.80 o 
   9  10   6      381.55      306.75     47.28 o 
  10  10   6       76.07       85.37     20.58 o 
  11  10   6       47.39       44.09     18.30 o 
  12  10   6      314.75      339.74     33.15 o 
  -3  11   6        0.79        4.59     30.63 o 
  -2  11   6        1.84        4.01      8.91 o 
  -1  11   6       18.29       10.87     10.73 o 
   0  11   6        5.29       -2.38      8.97 o 
   1  11   6      200.87      213.36     20.98 o 
   2  11   6       28.60       33.81     10.20 o 
   3  11   6      880.29      927.10     47.31 o 
   4  11   6       36.08       36.45     10.31 o 
   5  11   6      229.95      221.19     17.01 o 
   6  11   6        0.96       33.67     16.32 o 
   7  11   6        1.99       -1.48     21.71 o 
   8  11   6      331.75      291.30     32.37 o 
   9  11   6       33.56       23.93      7.99 o 
  10  11   6       25.41       11.66     14.64 o 
  11  11   6      118.94       85.63     19.84 o 
  -2  12   6        1.90       -5.90     10.12 o 
  -1  12   6        0.73        8.85      9.36 o 
   0  12   6       11.41       13.54     10.86 o 
   1  12   6       37.94       48.62     11.20 o 
   2  12   6      201.69      223.41     16.79 o 
   3  12   6        2.52       10.46     10.82 o 
   4  12   6        8.06        3.95      9.58 o 
   5  12   6      120.93      154.39     44.63 o 
   6  12   6       53.22       55.08     19.07 o 
   7  12   6       82.27       74.80     35.30 o 
   8  12   6       31.03       37.25     11.74 o 
   9  12   6      147.70      107.77     12.88 o 
  10  12   6        5.64        4.85     12.45 o 
  11  12   6       25.32       34.10     20.75 o 
   0  13   6        0.67       -4.19     11.04 o 
   1  13   6       10.96        2.23      9.08 o 
   2  13   6      163.32      156.12     35.21 o 
   3  13   6       42.68       48.36     14.12 o 
   4  13   6       12.74       12.99     10.14 o 
   5  13   6       34.28       19.46     16.44 o 
   6  13   6       51.99       23.42     17.21 o 
   7  13   6       21.01       12.67     28.40 o 
   8  13   6       64.49       39.92     33.29 o 
   9  13   6      118.53       47.74     45.60 o 
  10  13   6        0.17       -1.29     20.00 o 
   3  14   6       54.97       37.09     19.38 o 
   4  14   6       12.97        3.13      9.81 o 
   5  14   6       35.26       76.79     22.39 o 
   6  14   6       57.13       72.91     21.47 o 
   7  14   6        0.05        2.13     25.62 o 
   8  14   6        8.22       16.17     31.92 o 
  -5 -12   7        7.33      -10.16     34.68 o 
  -4 -12   7      217.67      246.68     41.31 o 
  -8 -11   7        5.28      -23.42     33.97 o 
  -7 -11   7      163.37      171.81     51.88 o 
  -6 -11   7        2.31       -1.07     28.61 o 
  -5 -11   7        5.99        3.35     18.15 o 
  -4 -11   7       98.25      109.27     29.29 o 
  -3 -11   7      165.75      200.48     57.86 o 
  -2 -11   7        5.24       11.79     21.03 o 
  -1 -11   7      186.30      229.56     38.85 o 
   0 -11   7        0.45        0.33     19.13 o 
  -9 -10   7        6.29        5.18     13.39 o 
  -8 -10   7       52.63       59.00     13.31 o 
  -7 -10   7       28.42       41.33     12.20 o 
  -6 -10   7       28.83       32.25      5.43 o 
  -5 -10   7        0.18       30.53     19.60 o 
  -4 -10   7      451.99      480.80     44.06 o 
  -3 -10   7       64.40       78.36     25.14 o 
  -2 -10   7       44.26       34.74     21.14 o 
  -1 -10   7       79.13       93.22     27.04 o 
   0 -10   7      301.46      297.61     39.41 o 
   1 -10   7        7.14       30.50     37.85 o 
   2 -10   7       64.10       -3.38     33.82 o 
 -10  -9   7       83.17       74.03     20.91 o 
  -9  -9   7       95.72       74.92     18.09 o 
  -8  -9   7       15.50       19.10     12.02 o 
  -7  -9   7      428.75      476.75     32.20 o 
  -6  -9   7        0.28        1.64      6.92 o 
  -5  -9   7        3.92        9.55      4.55 o 
  -3  -9   7      489.30      539.73     43.15 o 
  -2  -9   7        0.04       -4.03     15.61 o 
  -1  -9   7      535.25      576.68     46.05 o 
   0  -9   7      118.11      113.86     26.33 o 
   1  -9   7       24.22       52.00     36.36 o 
   2  -9   7        7.67       16.08     33.34 o 
   3  -9   7      246.35      276.38     63.52 o 
 -11  -8   7       20.98       -2.69     17.41 o 
 -10  -8   7      229.79      284.08     31.36 o 
  -9  -8   7       87.29       75.39     18.33 o 
  -8  -8   7      141.40      167.46     19.43 o 
  -7  -8   7       93.57      106.58     11.76 o 
  -6  -8   7       44.54       78.30     10.16 o 
  -5  -8   7       67.94       55.92     13.68 o 
  -4  -8   7      393.90      357.63     30.99 o 
  -3  -8   7      156.25      181.44     24.82 o 
  -2  -8   7      193.51      210.46     43.09 o 
  -1  -8   7      257.21      339.45     32.84 o 
   0  -8   7      558.93      572.60     42.85 o 
   1  -8   7       36.44       24.11     29.91 o 
   2  -8   7      253.20      280.91     34.44 o 
   3  -8   7      176.06      160.44     30.03 o 
   4  -8   7        4.28      -30.65     36.51 o 
   5  -8   7        7.53      -21.74     36.36 o 
 -11  -7   7       39.91       57.69     24.25 o 
 -10  -7   7      156.87      141.66     12.91 o 
  -9  -7   7      170.52      145.72     18.75 o 
  -8  -7   7       68.23       50.17     11.89 o 
  -7  -7   7      463.68      513.22     19.23 o 
  -6  -7   7      788.38      748.78     21.95 o 
  -5  -7   7       71.04       82.11     11.32 o 
  -4  -7   7       13.97       12.98      4.94 o 
  -3  -7   7      498.66      521.76     28.59 o 
  -2  -7   7       93.11      113.89     20.05 o 
  -1  -7   7      419.11      459.83     32.99 o 
   0  -7   7      265.48      338.95     29.88 o 
   1  -7   7      146.72      184.79     40.98 o 
   2  -7   7      321.12      380.50     53.87 o 
   3  -7   7     1214.33     1160.71     65.80 o 
   4  -7   7       98.88      108.74     40.72 o 
   5  -7   7      119.25      132.84     46.29 o 
   6  -7   7        6.43       11.16     19.72 o 
 -11  -6   7      102.25      128.96     30.15 o 
 -10  -6   7       38.79       18.04      8.98 o 
  -9  -6   7      246.28      285.54     13.77 o 
  -8  -6   7      169.74      207.03     11.17 o 
  -7  -6   7      322.93      303.86     12.17 o 
  -6  -6   7      575.98      625.80     17.57 o 
  -5  -6   7       70.87      105.43      6.61 o 
  -4  -6   7     2428.09     2417.86    119.47 o 
  -3  -6   7      514.40      531.17     14.90 o 
  -2  -6   7      774.52      819.47     38.36 o 
  -1  -6   7       24.98       31.70      9.46 o 
   0  -6   7        4.19       -9.89     12.88 o 
   1  -6   7       15.46       42.17     16.17 o 
   2  -6   7      176.77      185.61     37.96 o 
   3  -6   7      712.78      832.69     73.56 o 
   4  -6   7      188.87      154.40     40.69 o 
   5  -6   7       83.69       80.10     36.48 o 
   6  -6   7      223.25      198.17     29.91 o 
   7  -6   7       64.84       98.88     25.17 o 
 -11  -5   7       12.19        1.71     15.96 o 
 -10  -5   7      396.23      379.14     16.51 o 
  -9  -5   7       54.66       23.20     10.21 o 
  -8  -5   7        6.44        3.73      5.78 o 
  -7  -5   7      487.34      501.85     19.07 o 
  -6  -5   7      448.59      441.78     23.05 o 
  -5  -5   7        7.27        6.34      5.20 o 
  -4  -5   7     1186.71     1164.29     31.50 o 
  -3  -5   7     1642.69     1626.71     37.01 o 
  -2  -5   7        2.71        3.06      2.30 o 
  -1  -5   7      112.66       85.26     10.87 o 
   0  -5   7       74.24       99.78     13.85 o 
   1  -5   7      520.77      569.72     22.81 o 
   2  -5   7      318.38      356.63     28.07 o 
   3  -5   7      144.11      214.37     23.13 o 
   4  -5   7       47.04       41.46      5.27 o 
   5  -5   7      447.21      458.97     22.47 o 
   6  -5   7      390.79      374.99     22.96 o 
   7  -5   7      212.67      293.88     32.69 o 
   8  -5   7        5.71        0.21     25.79 o 
 -11  -4   7       64.64       53.64     18.30 o 
 -10  -4   7      360.79      329.42     25.19 o 
  -9  -4   7      158.43      175.74     12.24 o 
  -8  -4   7       29.95       39.53      9.98 o 
  -7  -4   7     1278.20     1264.27     34.13 o 
  -6  -4   7      466.79      459.94     15.78 o 
  -5  -4   7      148.14      139.08      7.63 o 
  -4  -4   7     1436.62     1476.24     27.45 o 
  -3  -4   7     1390.32     1375.04     31.65 o 
  -2  -4   7        0.24       -2.58      3.80 o 
  -1  -4   7     1013.95     1028.62     16.58 o 
   0  -4   7     1421.57     1310.07     16.97 o 
   1  -4   7      204.18      236.82     13.58 o 
   2  -4   7      245.33      227.34     16.67 o 
   3  -4   7      450.28      459.91     12.58 o 
   4  -4   7       18.18       28.14      3.72 o 
   5  -4   7      318.55      315.73     10.23 o 
   6  -4   7      625.67      598.69     14.62 o 
   7  -4   7      412.29      431.48     21.51 o 
   8  -4   7        0.47        2.71      6.63 o 
 -11  -3   7        1.82      -21.78     22.39 o 
 -10  -3   7      282.33      308.30     21.87 o 
  -9  -3   7      125.94      122.54     10.29 o 
  -8  -3   7      112.05       99.27     12.27 o 
  -7  -3   7      146.11      149.30     13.47 o 
  -6  -3   7      683.80      745.31     24.68 o 
  -5  -3   7        0.10        2.46     10.68 o 
  -4  -3   7     1021.27      924.84     30.67 o 
  -3  -3   7      187.97      138.62      7.98 o 
  -2  -3   7     1021.46      939.65     21.44 o 
  -1  -3   7      701.73      710.66     17.51 o 
   0  -3   7     1510.89     1375.59     15.44 o 
   1  -3   7      479.35      427.70      9.42 o 
   2  -3   7      516.27      542.85     10.35 o 
   3  -3   7     1025.22     1070.63     39.44 o 
   4  -3   7      627.65      623.60     22.34 o 
   5  -3   7        0.97        8.79      4.79 o 
   6  -3   7     1582.71     1671.27     44.64 o 
   7  -3   7      131.25      114.56     16.10 o 
   8  -3   7       14.84       17.54      6.91 o 
   9  -3   7      105.91       84.18     11.23 o 
 -11  -2   7       23.23       39.87     21.55 o 
 -10  -2   7       50.17       43.81     14.05 o 
  -9  -2   7       26.16       20.11      7.14 o 
  -8  -2   7       17.25       13.28      7.85 o 
  -7  -2   7      572.36      560.76     21.95 o 
  -6  -2   7      178.16      171.84     14.47 o 
  -5  -2   7      601.74      619.21     14.93 o 
  -4  -2   7      264.31      247.19     12.18 o 
  -3  -2   7      438.37      309.67     10.64 o 
  -2  -2   7      189.71      180.11      6.95 o 
  -1  -2   7      331.63      355.36      7.52 o 
   0  -2   7     3545.35     3291.42     44.06 o 
   1  -2   7     2208.60     2563.06     40.03 o 
   2  -2   7       27.74       29.39      5.34 o 
   3  -2   7      921.26      810.25     12.69 o 
   4  -2   7       21.44       16.76      3.81 o 
   5  -2   7     1077.53     1138.18     31.30 o 
   6  -2   7       67.15       71.13      8.91 o 
   7  -2   7      818.12      842.05     20.48 o 
   8  -2   7       32.97       24.46     11.45 o 
   9  -2   7      665.03      735.12     38.98 o 
  10  -2   7       53.84       79.05     12.21 o 
 -11  -1   7        1.46       21.60     19.20 o 
 -10  -1   7        6.90       -4.63     10.10 o 
  -9  -1   7       48.30       39.91      9.02 o 
  -8  -1   7      120.42       50.92     15.95 o 
  -7  -1   7       12.03        2.71      5.29 o 
  -6  -1   7      467.50      422.15     20.12 o 
  -5  -1   7        4.52        7.95      5.01 o 
  -4  -1   7     4715.06     4402.36    151.49 o 
  -3  -1   7        2.37        0.28      4.02 o 
  -2  -1   7        1.19        5.56      4.41 o 
  -1  -1   7      331.37      267.32      8.28 o 
   0  -1   7     3460.93     3132.41     65.94 o 
   1  -1   7     1223.83     1230.65     16.75 o 
   2  -1   7       64.08       51.21      6.57 o 
   3  -1   7      304.45      264.24      9.10 o 
   4  -1   7      399.62      433.38     11.10 o 
   5  -1   7       70.54       86.06      5.89 o 
   6  -1   7      586.69      496.38     15.20 o 
   7  -1   7       29.24       19.65      6.73 o 
   8  -1   7      167.65      207.17     14.14 o 
   9  -1   7       28.18       31.68      8.81 o 
  10  -1   7      335.43      347.21     22.26 o 
 -11   0   7        1.68        0.97     23.78 o 
 -10   0   7       35.60       24.42     15.54 o 
  -9   0   7        4.43        8.18     15.59 o 
  -8   0   7       15.50       32.04     20.27 o 
  -7   0   7      275.35      254.49     40.98 o 
  -6   0   7      164.30      186.28     15.61 o 
  -5   0   7       40.45       30.72      9.06 o 
  -4   0   7       36.24       37.32      8.04 o 
  -3   0   7     2907.92     2666.93    110.62 o 
  -2   0   7       51.19       44.92      6.57 o 
  -1   0   7     4518.11     4556.93     73.34 o 
   0   0   7      120.01      106.10      5.24 o 
   1   0   7     3601.52     3410.14     49.49 o 
   2   0   7      474.90      507.73      8.55 o 
   3   0   7      418.35      357.33     18.80 o 
   4   0   7      380.77      417.43     10.96 o 
   5   0   7      105.85      119.82      6.90 o 
   6   0   7      310.70      347.99     26.46 o 
   7   0   7      102.41      137.51      9.53 o 
   8   0   7        2.61       -3.01     11.44 o 
   9   0   7      727.10      796.04     33.62 o 
  10   0   7        0.88       -6.65      7.53 o 
  11   0   7        4.95       -6.13     13.62 o 
 -10   1   7      156.16      192.27     31.69 o 
  -9   1   7        1.96       12.50     13.18 o 
  -8   1   7        0.10        3.39     10.80 o 
  -7   1   7       37.32       26.80     11.28 o 
  -6   1   7     1199.68     1322.12     98.64 o 
  -5   1   7      181.68      199.76     15.16 o 
  -4   1   7      982.83      885.83     37.08 o 
  -3   1   7       45.93       73.08      8.29 o 
  -2   1   7       70.30       71.84     12.99 o 
  -1   1   7        0.81        9.25      5.35 o 
   0   1   7     7382.21     7699.59    180.51 o 
   1   1   7       59.82       39.33      4.75 o 
   2   1   7     2375.35     2351.03     33.92 o 
   3   1   7      177.87      157.91      8.55 o 
   4   1   7     3989.86     4062.24     79.39 o 
   5   1   7        1.00        5.70      7.61 o 
   6   1   7     5848.70     5976.68     97.37 o 
   7   1   7      418.01      460.96     29.11 o 
   8   1   7      337.94      331.89     13.09 o 
   9   1   7        5.28       11.78     10.84 o 
  10   1   7      240.48      259.50     22.75 o 
  11   1   7        0.03       42.49     25.14 o 
 -10   2   7        0.52       -4.34     24.20 o 
  -9   2   7       99.09      127.72     24.66 o 
  -8   2   7        2.05        4.73     11.35 o 
  -7   2   7       47.08       67.35     13.71 o 
  -6   2   7       71.01       95.37     16.50 o 
  -5   2   7       95.23       87.07     15.13 o 
  -4   2   7       36.58       40.77     12.66 o 
  -3   2   7      256.87      224.73     12.54 o 
  -2   2   7      140.61      113.52     11.51 o 
  -1   2   7     6725.60     6776.48    156.43 o 
   0   2   7       70.50      128.45     17.75 o 
   1   2   7      423.44      432.42     12.66 o 
   2   2   7        5.32        3.94      6.40 o 
   3   2   7     3953.50     3839.48     62.15 o 
   4   2   7       30.90       29.71      5.43 o 
   5   2   7      440.04      555.38     17.04 o 
   6   2   7      586.66      612.12     19.33 o 
   7   2   7     3411.55     3640.71     99.04 o 
   8   2   7       13.41       10.28      8.16 o 
   9   2   7     1287.23     1337.34     83.24 o 
  10   2   7        0.48        8.39     16.21 o 
  11   2   7      114.96      101.15     38.38 o 
  -9   3   7        4.52       23.29     19.10 o 
  -8   3   7        0.96       20.61     13.63 o 
  -7   3   7        2.97        0.01      9.67 o 
  -6   3   7      449.26      513.86     40.57 o 
  -5   3   7        0.04       -7.54     15.18 o 
  -4   3   7      180.97      186.57     14.41 o 
  -3   3   7        1.94       -4.61      8.87 o 
  -2   3   7     6747.49     7727.49    195.05 o 
  -1   3   7       43.62       45.77      9.86 o 
   0   3   7    14648.66    16396.86    527.45 o 
   1   3   7       90.14       90.13      8.04 o 
   2   3   7     2758.92     2526.34     93.93 o 
   3   3   7        2.85       -0.88      5.86 o 
   4   3   7     2495.35     2504.93     59.35 o 
   5   3   7       32.73       36.55      5.08 o 
   6   3   7     3021.87     3049.00    108.28 o 
   7   3   7       70.47       53.80     13.46 o 
   8   3   7        0.88        2.77     14.30 o 
   9   3   7        2.95        6.54      9.14 o 
  10   3   7      506.74      562.59     28.19 o 
  11   3   7       12.48       18.89     12.83 o 
  12   3   7       81.67      105.97     20.07 o 
  -9   4   7       35.90       36.84     20.67 o 
  -8   4   7        4.97       -2.72     12.30 o 
  -7   4   7      195.32      184.59     19.83 o 
  -6   4   7        1.98        8.75     12.63 o 
  -5   4   7        1.84       -3.64     11.14 o 
  -4   4   7       63.69       34.12     12.26 o 
  -3   4   7      667.07      625.42     47.11 o 
  -2   4   7      402.10      403.64     17.63 o 
  -1   4   7     3226.06     3594.98     81.53 o 
   0   4   7      177.15      195.00     11.82 o 
   1   4   7     1136.77     1376.76     52.25 o 
   2   4   7      180.69      141.88      9.93 o 
   3   4   7     7791.51     7958.37    234.56 o 
   4   4   7      480.69      464.45     48.05 o 
   5   4   7        2.13       32.41     16.29 o 
   6   4   7       52.19       63.58      5.18 o 
   7   4   7     1451.96     1388.96     57.95 o 
   8   4   7        8.73        1.58      9.90 o 
   9   4   7      187.86      242.64     19.01 o 
  10   4   7       18.77       19.66     11.58 o 
  11   4   7       83.61      131.38     18.27 o 
  12   4   7       10.30       15.10     14.78 o 
  -8   5   7        2.45       13.03     16.05 o 
  -7   5   7        6.29       24.50     34.81 o 
  -6   5   7      458.63      520.17     29.58 o 
  -5   5   7       54.78       79.88     20.30 o 
  -4   5   7      326.37      388.73     24.95 o 
  -3   5   7        1.92       14.03     11.10 o 
  -2   5   7      104.09       89.25     11.36 o 
  -1   5   7       25.40       22.20      9.71 o 
   0   5   7      224.82      172.21     12.28 o 
   1   5   7      273.91      194.15     11.90 o 
   2   5   7     1121.76     1279.02    102.14 o 
   3   5   7      833.02      781.29     22.21 o 
   4   5   7     9319.06    10008.34    267.14 o 
   5   5   7       11.89       13.08     11.77 o 
   6   5   7     2807.98     2590.78     52.90 o 
   7   5   7       79.81       89.63     12.44 o 
   8   5   7        9.27        3.42      3.78 o 
   9   5   7        0.05       -2.97     15.33 o 
  10   5   7     1334.08     1396.89    118.47 o 
  11   5   7       12.66       10.78     12.38 o 
  12   5   7       10.69       23.52     15.59 o 
  -8   6   7        9.00      -18.95     21.72 o 
  -7   6   7      115.71      125.61     19.36 o 
  -6   6   7       27.16       38.36     21.60 o 
  -5   6   7        4.58        4.69     12.27 o 
  -4   6   7       40.46       49.84     11.80 o 
  -3   6   7     1169.30     1214.83     57.26 o 
  -2   6   7        6.99       11.18      8.69 o 
  -1   6   7      165.12      172.29     16.36 o 
   0   6   7       15.18        1.30     11.59 o 
   1   6   7       37.40       41.72     10.24 o 
   2   6   7       58.00       45.45     10.32 o 
   3   6   7     2331.66     2428.24    126.51 o 
   4   6   7      106.75      118.58     10.88 o 
   5   6   7       46.40       23.95     10.82 o 
   6   6   7      187.18      197.07     21.26 o 
   7   6   7     3449.18     3194.79     62.90 o 
   8   6   7       20.72       16.67      5.29 o 
   9   6   7      198.54      212.64     29.39 o 
  10   6   7       19.03       12.05     12.30 o 
  11   6   7      551.46      612.14     41.59 o 
  12   6   7        3.73        4.39     16.32 o 
  -7   7   7       12.16       24.98     14.37 o 
  -6   7   7       73.87       81.83     16.96 o 
  -5   7   7        4.26        2.72     13.03 o 
  -4   7   7      864.85      938.85     84.38 o 
  -3   7   7      154.60      169.51     17.37 o 
  -2   7   7     1062.99     1271.11     96.82 o 
  -1   7   7        0.29        9.05     14.70 o 
   0   7   7     1040.78     1028.19     34.28 o 
   1   7   7       41.78       55.65     12.20 o 
   2   7   7      247.42      297.64     17.43 o 
   3   7   7      103.54      114.95     11.63 o 
   4   7   7     2020.42     2137.66     73.78 o 
   5   7   7       68.60       79.22     11.33 o 
   6   7   7     2121.54     1970.04     80.19 o 
   7   7   7      340.63      348.49     29.97 o 
   8   7   7      280.44      257.02     12.91 o 
   9   7   7       50.44       58.46     16.53 o 
  10   7   7      733.33      733.06     75.94 o 
  11   7   7       26.71       24.07     26.92 o 
  12   7   7       56.88       50.28     30.18 o 
  -6   8   7        0.60       12.53     13.39 o 
  -5   8   7        8.74        6.69     12.96 o 
  -4   8   7       54.11       57.90     13.57 o 
  -3   8   7      329.51      380.22     26.65 o 
  -2   8   7       44.61       82.98     16.09 o 
  -1   8   7       77.95       96.23     15.06 o 
   0   8   7       95.29      119.37     23.81 o 
   1   8   7       59.27       74.80     11.34 o 
   2   8   7      174.51      216.31     50.95 o 
   3   8   7     1514.08     1535.93     94.38 o 
   4   8   7        0.62        6.22     10.01 o 
   5   8   7       59.70       56.72     13.13 o 
   6   8   7      447.44      415.32     32.40 o 
   7   8   7      522.43      440.17     53.63 o 
   8   8   7       32.33       30.98     16.91 o 
   9   8   7      629.65      598.00     32.75 o 
  10   8   7      114.05      139.75     57.76 o 
  11   8   7       93.09      130.31     31.61 o 
  12   8   7        4.58       26.75     16.95 o 
  -5   9   7       33.65       33.39     23.36 o 
  -4   9   7        0.84       19.59     11.99 o 
  -3   9   7      123.94       71.38     16.42 o 
  -2   9   7       45.35       41.23     14.15 o 
  -1   9   7       11.33       14.70      9.25 o 
   0   9   7      493.63      506.08     22.42 o 
   1   9   7      185.69      219.83     20.94 o 
   2   9   7      169.57      208.84     20.63 o 
   3   9   7       67.36       49.76     10.75 o 
   4   9   7      485.73      486.40     40.63 o 
   5   9   7      116.07      112.42     13.76 o 
   6   9   7      544.67      518.52     55.35 o 
   7   9   7      478.37      448.46     34.38 o 
   8   9   7      348.73      365.07     52.86 o 
   9   9   7      134.64      104.39     24.79 o 
  10   9   7      918.70      940.97    132.16 o 
  11   9   7       37.92       51.18     16.90 o 
  12   9   7       54.99       50.90     18.97 o 
  -4  10   7       49.21       49.75     14.87 o 
  -3  10   7       31.08       28.26     20.15 o 
  -2  10   7        4.19        4.60      9.51 o 
  -1  10   7       73.36       66.65     14.77 o 
   0  10   7      185.36      178.21     16.35 o 
   1  10   7      262.41      253.25     33.36 o 
   2  10   7       15.75       34.40     23.34 o 
   3  10   7      235.57      283.18     28.31 o 
   4  10   7      101.99      112.58     25.23 o 
   5  10   7      149.45      167.46     18.55 o 
   6  10   7        8.96        4.15     12.91 o 
   7  10   7       57.38       42.76     17.86 o 
   8  10   7        3.40       29.94     18.15 o 
   9  10   7       91.92       89.99     39.12 o 
  10  10   7      323.18      302.61     42.45 o 
  11  10   7      113.83      175.61     42.20 o 
  12  10   7        6.60       -3.91     14.53 o 
  -3  11   7       45.11       39.70     16.25 o 
  -2  11   7        7.30        3.01     11.81 o 
  -1  11   7       81.08       73.53     13.27 o 
   0  11   7      131.95       98.25     16.52 o 
   1  11   7       19.60       17.18     11.30 o 
   2  11   7        0.29        7.79      9.12 o 
   3  11   7      184.12      164.05     18.65 o 
   4  11   7      713.65      797.97     72.08 o 
   5  11   7       69.54       56.42     20.62 o 
   6  11   7       21.46       28.34     17.15 o 
   7  11   7       39.35       19.96     16.32 o 
   8  11   7        0.29        4.68     15.67 o 
   9  11   7       94.67       74.49     10.15 o 
  10  11   7      204.64      217.28     54.04 o 
  11  11   7        3.94      -13.45     15.01 o 
  -1  12   7        0.12      -10.18     10.18 o 
   0  12   7      144.63      118.82     20.03 o 
   1  12   7       17.61       30.95     18.43 o 
   2  12   7       30.26       39.77     14.00 o 
   3  12   7       11.20       11.00     16.51 o 
   4  12   7      396.73      421.32     42.39 o 
   5  12   7        5.55       -0.92     10.41 o 
   6  12   7       10.42       26.65     17.86 o 
   7  12   7      225.32      185.88     28.67 o 
   8  12   7       11.46       23.31     18.83 o 
   9  12   7       66.99       43.89     10.51 o 
  10  12   7       68.76       73.45     23.84 o 
  11  12   7        3.93        2.88     14.67 o 
   0  13   7        0.52        8.03     27.04 o 
   1  13   7        5.23        7.13     15.06 o 
   2  13   7        1.38       12.26     10.61 o 
   3  13   7      117.14       97.93     15.56 o 
   4  13   7       18.28       18.14     11.35 o 
   5  13   7      104.10       95.35     15.53 o 
   6  13   7       80.14       52.80     20.61 o 
   7  13   7      129.82      105.36     25.79 o 
   8  13   7       46.09       46.91     22.77 o 
   9  13   7       54.15       19.96     19.75 o 
  10  13   7       69.68       38.25     20.67 o 
   3  14   7        4.15        7.53     10.75 o 
   4  14   7       13.30       29.30     12.59 o 
   5  14   7        8.72      -12.38     18.09 o 
   6  14   7       59.17       64.17     22.00 o 
   7  14   7       55.76       28.55     20.43 o 
   8  14   7       46.57       26.80     21.41 o 
  -7 -11   8        7.01       -6.51     19.81 o 
  -6 -11   8       61.78       45.22     24.96 o 
  -5 -11   8       19.72       55.76     41.96 o 
  -4 -11   8       93.55       65.30     27.33 o 
  -3 -11   8       21.16        2.84     20.14 o 
  -2 -11   8      268.37      356.66     48.18 o 
  -1 -11   8        2.95      -15.78     39.09 o 
  -9 -10   8      210.43      229.51     24.19 o 
  -8 -10   8        2.37        6.65     16.77 o 
  -7 -10   8        0.42       16.05     15.17 o 
  -6 -10   8        7.59        0.12     25.44 o 
  -5 -10   8      113.98      137.79     48.42 o 
  -4 -10   8        0.41       -8.97     18.77 o 
  -3 -10   8      416.59      530.84     49.63 o 
  -2 -10   8       48.12       63.52     26.03 o 
  -1 -10   8        1.69       13.56     34.53 o 
   0 -10   8       17.54       20.05     22.36 o 
   1 -10   8      105.72       69.06     29.64 o 
  -9  -9   8       27.54       36.36     16.38 o 
  -8  -9   8      159.43      236.61     22.09 o 
  -7  -9   8       15.81       16.68     14.51 o 
  -6  -9   8      219.99      214.73     15.43 o 
  -5  -9   8       13.66       19.70     17.59 o 
  -4  -9   8      219.76      289.56     34.00 o 
  -3  -9   8      133.69      156.50     45.43 o 
  -2  -9   8      283.74      304.33     36.22 o 
  -1  -9   8        8.42       14.04     18.98 o 
   0  -9   8      279.25      306.44     39.15 o 
   1  -9   8       43.06       82.92     26.83 o 
   2  -9   8        8.38        2.90     18.72 o 
   3  -9   8        1.53      -14.45     22.59 o 
 -10  -8   8        8.87       -4.35     15.34 o 
  -9  -8   8      466.53      486.31     37.08 o 
  -8  -8   8       93.36       69.82     11.21 o 
  -7  -8   8        3.79       -3.49      9.07 o 
  -6  -8   8       21.27       28.75      7.31 o 
  -5  -8   8       88.48      108.20     18.24 o 
  -4  -8   8        0.75       -0.11      7.45 o 
  -3  -8   8      427.14      482.84     39.62 o 
  -2  -8   8      165.66      196.54     28.10 o 
  -1  -8   8      245.57      324.59     34.03 o 
   0  -8   8      202.14      186.62     47.74 o 
   1  -8   8      475.37      439.99     42.64 o 
   2  -8   8      147.47      196.93     31.83 o 
   3  -8   8      177.44      212.24     34.26 o 
   4  -8   8       16.12        2.58     19.07 o 
 -10  -7   8       21.94       23.25     13.13 o 
  -9  -7   8      232.98      242.49     16.97 o 
  -8  -7   8      294.73      287.88     16.96 o 
  -7  -7   8       18.04       11.70      7.67 o 
  -6  -7   8      526.86      555.82     25.36 o 
  -5  -7   8      112.20      116.53      8.52 o 
  -4  -7   8      546.55      575.83     23.21 o 
  -3  -7   8        1.35        4.06      4.86 o 
  -2  -7   8      153.84      224.93     16.93 o 
  -1  -7   8      106.17       97.55     21.47 o 
   0  -7   8      157.10      228.02     28.78 o 
   1  -7   8      628.10      614.83     45.28 o 
   2  -7   8      277.35      346.68     35.48 o 
   3  -7   8       29.83       11.85     17.89 o 
   4  -7   8      373.60      489.50     44.83 o 
   5  -7   8       30.79       36.87     22.83 o 
 -11  -6   8       18.33       25.02     22.86 o 
 -10  -6   8        8.51       18.72      8.15 o 
  -9  -6   8      232.72      242.32     14.22 o 
  -8  -6   8       97.66       95.70     11.50 o 
  -7  -6   8      351.42      362.20     29.91 o 
  -6  -6   8      160.20      167.63     14.74 o 
  -5  -6   8     2584.73     2576.57     70.27 o 
  -4  -6   8        8.20        6.42      3.73 o 
  -3  -6   8       59.33       50.40     18.84 o 
  -2  -6   8      156.83      132.10     16.05 o 
  -1  -6   8       52.75       45.55     12.41 o 
   0  -6   8      381.55      356.46     20.33 o 
   1  -6   8      739.58      793.96     46.91 o 
   2  -6   8      108.36      154.94     38.67 o 
   3  -6   8      134.85      135.69     24.02 o 
   4  -6   8      629.80      746.60     51.62 o 
   5  -6   8       31.36       51.41     21.97 o 
   6  -6   8        0.08        5.09     27.87 o 
 -11  -5   8       37.09       46.47     18.24 o 
 -10  -5   8        8.24       15.12     11.81 o 
  -9  -5   8       35.62       18.03      8.70 o 
  -8  -5   8       16.61       19.90      7.17 o 
  -7  -5   8      234.96      276.53     13.58 o 
  -6  -5   8      302.16      330.51     13.48 o 
  -5  -5   8     1335.64     1354.63     26.45 o 
  -4  -5   8      247.80      243.86     10.73 o 
  -3  -5   8     1023.33     1003.74     19.36 o 
  -2  -5   8     2088.53     2055.69     45.49 o 
  -1  -5   8       20.29       13.95      2.18 o 
   0  -5   8       90.10       85.53     13.84 o 
   1  -5   8      771.70      889.60     31.17 o 
   2  -5   8      295.40      370.43     30.09 o 
   3  -5   8      196.29      201.90     39.92 o 
   5  -5   8      413.96      381.50     12.54 o 
   6  -5   8        9.51       24.93     18.06 o 
   7  -5   8      127.98       96.98     25.41 o 
 -11  -4   8       97.51       74.56     32.99 o 
 -10  -4   8        6.36       17.13      8.44 o 
  -9  -4   8        0.94       -7.74      9.90 o 
  -8  -4   8       66.18       63.63     10.45 o 
  -7  -4   8      238.77      230.99     12.63 o 
  -6  -4   8      785.83      749.51     21.66 o 
  -5  -4   8      691.70      702.20     18.73 o 
  -4  -4   8      642.32      638.50     14.76 o 
  -3  -4   8      777.30      788.02     19.37 o 
  -2  -4   8     1959.77     1881.62     27.42 o 
  -1  -4   8      390.85      390.44      7.19 o 
   0  -4   8      170.65      165.33      4.71 o 
   1  -4   8      804.15      782.16     47.42 o 
   3  -4   8       12.37        5.52      3.30 o 
   4  -4   8      372.57      411.93     16.74 o 
   5  -4   8      166.92      170.53      6.70 o 
   6  -4   8        7.98        8.46      5.70 o 
   7  -4   8       82.08       76.04     22.93 o 
   8  -4   8      330.39      256.06     19.68 o 
 -11  -3   8       60.59       31.42     39.83 o 
 -10  -3   8        1.73        3.40      8.81 o 
  -9  -3   8      188.04      219.29     14.39 o 
  -8  -3   8        5.25       11.25      9.15 o 
  -7  -3   8      148.67      150.98     15.74 o 
  -6  -3   8       32.17       23.89      7.61 o 
  -5  -3   8      375.27      372.32     13.25 o 
  -4  -3   8        3.42        7.99      7.13 o 
  -3  -3   8     2370.01     2215.79     43.24 o 
  -2  -3   8     1522.50     1511.01     27.85 o 
  -1  -3   8     1765.55     1653.56     22.67 o 
   0  -3   8      260.15      235.67      5.06 o 
   1  -3   8      852.84      879.87     16.27 o 
   2  -3   8     1179.55     1254.82     25.33 o 
   3  -3   8      701.47      678.89     33.87 o 
   4  -3   8       28.37       18.55      8.80 o 
   5  -3   8      420.12      432.31     15.91 o 
   6  -3   8       13.72       11.92      9.46 o 
   7  -3   8      681.73      757.56     53.30 o 
   8  -3   8      164.17      167.03     19.34 o 
   9  -3   8       50.08       68.52     13.25 o 
 -11  -2   8       26.37       13.50     16.46 o 
 -10  -2   8        8.25       -1.34      9.47 o 
  -9  -2   8      172.10      146.54     11.54 o 
  -8  -2   8      102.36       67.44      8.60 o 
  -7  -2   8       87.85       87.51      8.42 o 
  -6  -2   8     1058.20     1006.51     30.09 o 
  -5  -2   8      286.42      298.35     11.45 o 
  -4  -2   8      173.42      167.62     11.07 o 
  -3  -2   8      819.97      751.85     17.13 o 
  -2  -2   8     2510.33     2295.13     65.64 o 
  -1  -2   8     1252.97     1294.50     19.23 o 
   0  -2   8      690.72      788.70     20.28 o 
   1  -2   8     1084.88      965.04     20.72 o 
   2  -2   8     1633.34     1746.87     41.20 o 
   3  -2   8        1.33       -5.64      5.64 o 
   4  -2   8     1164.39     1120.34     20.55 o 
   5  -2   8        2.54        1.00      3.90 o 
   6  -2   8      154.06      160.29      8.38 o 
   7  -2   8       64.66       57.87      7.25 o 
   8  -2   8      643.73      669.68     26.81 o 
   9  -2   8        3.52        3.84      7.61 o 
 -11  -1   8        8.38       44.39     31.50 o 
 -10  -1   8        0.16       -0.09      6.91 o 
  -9  -1   8      259.85      270.58     21.28 o 
  -8  -1   8       52.58       36.95      7.33 o 
  -7  -1   8        0.22       -1.45      5.76 o 
  -6  -1   8       17.43       25.21      7.47 o 
  -5  -1   8     2798.37     2926.29     90.78 o 
  -4  -1   8       91.91       78.97      9.55 o 
  -3  -1   8      945.51      730.93     15.32 o 
  -2  -1   8       47.30       61.70      6.91 o 
  -1  -1   8      461.40      378.72     12.95 o 
   0  -1   8      180.60      142.81      6.53 o 
   1  -1   8    10904.95    11604.58    215.27 o 
   2  -1   8     1147.78     1218.04     25.80 o 
   3  -1   8       16.41       23.41      5.17 o 
   4  -1   8      559.51      590.83     20.11 o 
   5  -1   8       92.53      123.00      8.63 o 
   6  -1   8       25.37       21.05      7.60 o 
   7  -1   8      923.33      970.52     50.92 o 
   8  -1   8       43.15       42.62      8.60 o 
   9  -1   8       38.69       29.19     10.53 o 
  10  -1   8       16.42       12.88      9.10 o 
 -10   0   8      124.15      161.84     33.52 o 
  -9   0   8       34.06       35.17     15.20 o 
  -8   0   8      620.56      688.94     49.68 o 
  -7   0   8       34.66       42.67     12.24 o 
  -6   0   8      140.92      171.81     40.73 o 
  -5   0   8      294.04      276.59     42.89 o 
  -4   0   8        6.44        6.73      7.20 o 
  -3   0   8       80.69      106.20     11.26 o 
  -2   0   8     3557.65     3346.27     78.84 o 
  -1   0   8        5.77        6.88      5.39 o 
   0   0   8     1093.65     1065.37     30.78 o 
   1   0   8     1851.68     1759.16     30.81 o 
   2   0   8    10085.32    10625.92    217.44 o 
   3   0   8       76.70       78.03      5.19 o 
   4   0   8     2397.86     2390.13     43.15 o 
   5   0   8      671.01      702.61     17.53 o 
   6   0   8      166.70      177.48      7.90 o 
   7   0   8       43.42       47.09      8.52 o 
   8   0   8      351.01      415.26     43.13 o 
   9   0   8       12.22       17.99      8.88 o 
  10   0   8      252.92      244.38     27.49 o 
 -10   1   8        7.75       24.49     17.86 o 
  -9   1   8      221.58      275.24     31.97 o 
  -8   1   8        3.55       -6.76     14.88 o 
  -7   1   8        8.23        6.47     10.39 o 
  -6   1   8       91.96       92.66     16.80 o 
  -5   1   8     1464.69     1640.44     57.16 o 
  -4   1   8       85.15       92.29     12.91 o 
  -3   1   8       76.07       75.65     10.77 o 
  -2   1   8        5.42        6.27      6.11 o 
  -1   1   8       22.62       33.93      8.19 o 
   0   1   8       21.25       35.79      6.63 o 
   1   1   8     7035.90     6606.85    126.33 o 
   2   1   8       11.27        4.11      5.75 o 
   3   1   8       73.96       61.29      6.20 o 
   4   1   8      430.03      389.97     15.53 o 
   5   1   8     6001.49     6327.53    153.76 o 
   6   1   8      111.86      123.86     11.75 o 
   7   1   8       13.06       26.28      8.04 o 
   8   1   8        8.03       -0.17      8.65 o 
   9   1   8        3.76       13.66     11.40 o 
  10   1   8        2.64      -13.30     13.30 o 
  11   1   8      430.98      488.26     40.18 o 
 -10   2   8        1.95       -2.23     14.46 o 
  -9   2   8        0.03        8.13     13.86 o 
  -8   2   8      124.87      161.05     26.37 o 
  -7   2   8       17.68       30.49     15.55 o 
  -6   2   8      676.65      837.20     40.64 o 
  -5   2   8      132.75      116.63     17.30 o 
  -4   2   8       95.37      116.41     12.49 o 
  -3   2   8        1.52        4.19      9.10 o 
  -2   2   8     2588.73     2875.17    103.56 o 
  -1   2   8      268.36      233.13     12.47 o 
   0   2   8     1454.66     1384.15     32.24 o 
   1   2   8       13.00       42.94     13.41 o 
   2   2   8     2018.76     2052.30     35.26 o 
   3   2   8      191.07      201.37     13.01 o 
   4   2   8      688.39      692.69     17.51 o 
   5   2   8       61.72       62.22      7.54 o 
   6   2   8      365.50      443.26     18.57 o 
   7   2   8       38.53       43.39      5.92 o 
   8   2   8      558.43      552.26     64.16 o 
   9   2   8        8.24       -6.98     14.47 o 
  10   2   8       10.92       13.26     13.03 o 
  11   2   8       14.88       27.28     16.65 o 
  -9   3   8      180.63      173.39     30.17 o 
  -8   3   8        2.77      -17.17     17.17 o 
  -7   3   8        0.25       20.19     15.09 o 
  -6   3   8       19.83        3.57      9.87 o 
  -5   3   8     1113.47     1209.14     81.32 o 
  -4   3   8        0.12        0.05     13.93 o 
  -3   3   8      226.93      220.61     18.49 o 
  -2   3   8        2.45       -3.42      8.47 o 
  -1   3   8    19579.36    21165.11    728.78 o 
   0   3   8       97.80      139.63     11.01 o 
   1   3   8     1616.23     1647.58     37.02 o 
   2   3   8       55.33       68.85      9.42 o 
   3   3   8     1711.99     1621.09     48.71 o 
   4   3   8        1.07       -1.43      4.07 o 
   5   3   8     3033.61     2842.92     61.60 o 
   6   3   8        0.93        3.42      6.67 o 
   7   3   8      213.46      236.45     22.52 o 
   8   3   8       35.43       35.17     10.07 o 
   9   3   8      209.19      196.57     23.25 o 
  10   3   8        0.01        1.97     11.47 o 
  11   3   8      456.15      553.45     62.59 o 
  12   3   8       10.54       -5.32     22.09 o 
  -9   4   8       17.98       33.83     32.53 o 
  -8   4   8      178.31      148.74     21.35 o 
  -7   4   8        7.52       48.27     24.79 o 
  -6   4   8      397.82      463.76     26.97 o 
  -5   4   8        1.66        9.51     10.35 o 
  -4   4   8      373.96      427.37     29.07 o 
  -3   4   8       73.77       53.50     11.30 o 
  -2   4   8     1257.32     1198.94     74.34 o 
  -1   4   8      544.53      521.46     30.52 o 
   0   4   8     4554.14     5039.80    121.27 o 
   1   4   8       47.68       62.53      8.82 o 
   2   4   8      641.50      616.23     21.77 o 
   3   4   8       25.46       21.24      7.11 o 
   4   4   8     1423.82     1363.25     33.38 o 
   5   4   8       78.19       83.43      7.79 o 
   6   4   8      141.67      119.14     13.67 o 
   7   4   8       49.59       57.98      6.14 o 
   8   4   8      898.15      790.60     55.72 o 
   9   4   8        4.83       -1.13     10.35 o 
  10   4   8      113.39      129.22     16.87 o 
  11   4   8       13.14       11.24     15.67 o 
  12   4   8      193.75      241.51     32.62 o 
  -8   5   8       18.44       46.05     22.41 o 
  -7   5   8       16.73       32.54     19.07 o 
  -6   5   8       13.32       15.66     12.41 o 
  -5   5   8      458.86      499.48     32.62 o 
  -4   5   8       76.24       74.11     13.28 o 
  -3   5   8        9.28       -1.65     10.90 o 
  -2   5   8        4.84        5.78     10.34 o 
  -1   5   8      841.40      854.46     28.78 o 
   0   5   8       88.50       69.58     10.64 o 
   1   5   8     2126.52     2155.09    110.84 o 
   2   5   8      266.53      207.78     13.02 o 
   3   5   8      276.89      326.52     28.99 o 
   4   5   8      502.31      449.69     22.57 o 
   5   5   8     1605.81     1602.80     49.38 o 
   6   5   8        9.19        9.60      4.65 o 
   7   5   8     1057.44     1046.78     23.90 o 
   8   5   8       37.53       39.41      4.65 o 
   9   5   8      838.61      903.26     97.25 o 
  10   5   8       12.70      -11.57     11.57 o 
  11   5   8      505.05      594.37     43.04 o 
  12   5   8        3.99        2.38     13.25 o 
  -7   6   8        0.34       -5.80     20.94 o 
  -6   6   8       67.05       97.90     21.57 o 
  -5   6   8       46.23       32.73     13.15 o 
  -4   6   8      143.40      131.07     16.04 o 
  -3   6   8        1.70       -6.62     11.89 o 
  -2   6   8     1443.85     1481.47     59.82 o 
  -1   6   8       42.70       49.76     10.73 o 
   0   6   8       25.77       18.11     14.61 o 
   1   6   8       11.69        6.19      8.47 o 
   2   6   8      246.06      219.14     14.47 o 
   3   6   8      180.36      179.59     16.68 o 
   4   6   8     1934.87     1927.77     96.58 o 
   5   6   8       65.30       60.02     10.73 o 
   6   6   8      114.19      184.46     22.62 o 
   7   6   8       76.81       76.39      9.48 o 
   8   6   8      243.57      276.94     10.73 o 
   9   6   8       62.91       49.21      4.29 o 
  10   6   8       28.54       43.61     27.73 o 
  11   6   8        0.13       -6.47     12.51 o 
  12   6   8      111.43      112.44     21.72 o 
  -7   7   8        8.86        9.16     27.04 o 
  -6   7   8        2.07        0.63     14.15 o 
  -5   7   8       30.71       31.85     16.77 o 
  -4   7   8       15.02       -6.52     12.65 o 
  -3   7   8        3.15        5.90      9.51 o 
  -2   7   8       64.83       64.23     12.51 o 
  -1   7   8      628.90      676.23     85.70 o 
   0   7   8       51.61       40.36     10.64 o 
   1   7   8      839.06      873.02     35.86 o 
   2   7   8        0.20       16.87     10.85 o 
   3   7   8      515.48      455.91     34.45 o 
   4   7   8       91.10      116.51     13.14 o 
   5   7   8      787.48      777.29     69.37 o 
   6   7   8       68.89       71.90     14.58 o 
   7   7   8      223.88      168.91     39.68 o 
   8   7   8      254.59      231.95      9.33 o 
  10   7   8       10.54       18.05     13.06 o 
  11   7   8      630.08      665.60     62.60 o 
  12   7   8       11.76       17.74     15.89 o 
  -6   8   8        6.34       25.22     17.45 o 
  -5   8   8        8.28       -0.13     12.32 o 
  -4   8   8        1.59        7.50     13.69 o 
  -3   8   8       49.22       81.85     14.25 o 
  -2   8   8       96.66      132.70     18.18 o 
  -1   8   8      305.56      335.76     32.83 o 
   0   8   8      117.53      135.89     23.06 o 
   1   8   8        0.40       -9.44      9.44 o 
   2   8   8      733.21      822.26     41.59 o 
   3   8   8        3.63        7.00      9.31 o 
   4   8   8       29.92       29.51     10.43 o 
   5   8   8       66.91       83.04     15.05 o 
   6   8   8      233.84      204.06     17.03 o 
   7   8   8       99.22       79.48     19.99 o 
   8   8   8       96.38      109.42     36.96 o 
   9   8   8       13.32       20.68      4.53 o 
  10   8   8      334.20      352.76     41.38 o 
  11   8   8       79.19       96.76     19.50 o 
  12   8   8       88.88       98.94     23.73 o 
  -5   9   8        0.52       18.94     34.48 o 
  -4   9   8        0.51      -25.17     25.17 o 
  -3   9   8        7.20       17.72     18.81 o 
  -2   9   8      163.25      145.13     16.50 o 
  -1   9   8      132.37      143.56     18.72 o 
   0   9   8      153.76      176.50     15.69 o 
   1   9   8       46.60       56.01     14.69 o 
   2   9   8       39.35       44.43     13.97 o 
   3   9   8        2.12        3.77      8.68 o 
   4   9   8        0.43       -0.74      9.85 o 
   5   9   8      782.86      867.34     79.16 o 
   6   9   8       29.49       39.70     13.81 o 
   7   9   8       28.15       -0.41     13.24 o 
   8   9   8       75.05       71.63     21.11 o 
   9   9   8      168.14      246.11     53.07 o 
  10   9   8       43.43       29.38     14.66 o 
  11   9   8      164.57      183.46     29.51 o 
  12   9   8       60.19       69.15     24.73 o 
  -4  10   8        0.16       39.26     34.28 o 
  -3  10   8       10.68       11.54     13.35 o 
  -2  10   8       61.62       70.49     17.54 o 
  -1  10   8       32.42       37.61     11.89 o 
   0  10   8        0.10        9.72     11.40 o 
   1  10   8      110.01      133.50     24.40 o 
   2  10   8      301.97      374.78     31.39 o 
   3  10   8       42.22       57.86     12.32 o 
   4  10   8      317.49      386.35     26.49 o 
   5  10   8        8.79       17.27     10.50 o 
   6  10   8       31.15       28.55     11.66 o 
   7  10   8      222.75      240.72     29.05 o 
   8  10   8      222.73      241.41     30.80 o 
   9  10   8        3.22       14.75     18.60 o 
  10  10   8        0.26        9.17     15.92 o 
  11  10   8      116.49      104.55     25.47 o 
  12  10   8       61.94       93.55     28.01 o 
  -3  11   8        0.02        4.56     14.79 o 
  -2  11   8       14.06       72.51     14.94 o 
  -1  11   8       11.99       -7.32     12.80 o 
   0  11   8        0.32       16.80     13.37 o 
   1  11   8        8.97       12.79     19.53 o 
   2  11   8      240.60      296.87     24.99 o 
   3  11   8        0.32       -4.98     14.18 o 
   4  11   8      136.94      117.00     15.40 o 
   5  11   8      390.01      465.92     68.45 o 
   6  11   8        0.76        1.10     11.36 o 
   7  11   8      397.84      356.10     55.70 o 
   8  11   8      110.52       62.54     36.16 o 
   9  11   8      200.93      202.32     31.77 o 
  10  11   8       12.42        8.77     19.75 o 
  11  11   8       71.51       22.22     21.07 o 
  -1  12   8       10.78        0.99     33.05 o 
   0  12   8        1.19        9.25     10.64 o 
   1  12   8      117.92      102.64     18.54 o 
   2  12   8        1.46        4.68     17.47 o 
   3  12   8      107.59       97.20     18.01 o 
   4  12   8      156.08      156.98     17.95 o 
   5  12   8      110.85      133.23     28.25 o 
   6  12   8       28.04        5.52     12.88 o 
   7  12   8       11.83        2.81     15.90 o 
   8  12   8      306.21      287.87     36.31 o 
   9  12   8        0.53       11.10     30.47 o 
  10  12   8       11.66        8.65     19.75 o 
   1  13   8       13.74       20.43     18.95 o 
   2  13   8       88.74      121.61     16.73 o 
   3  13   8       11.39        9.65     23.17 o 
   4  13   8       17.16       22.62     15.50 o 
   5  13   8       84.89      112.05     27.67 o 
   6  13   8        5.61       24.99     19.13 o 
   7  13   8       35.10       33.43     21.35 o 
   8  13   8       45.24       43.89     23.69 o 
   9  13   8       78.99       49.63     23.99 o 
   3  14   8        1.13       -3.84     12.67 o 
   4  14   8       12.47       -7.82     17.37 o 
   5  14   8       56.61       70.67     19.16 o 
   6  14   8        0.52       19.40     20.14 o 
   7  14   8        5.37        9.00     18.27 o 
  -5 -11   9      311.80      315.94     46.52 o 
  -4 -11   9        1.20        0.33     31.75 o 
  -3 -11   9      108.96      159.70     37.90 o 
  -8 -10   9       90.79       76.18     16.73 o 
  -7 -10   9       12.10       31.60     23.25 o 
  -6 -10   9       46.44       24.90     21.91 o 
  -5 -10   9        2.31      -23.36     23.36 o 
  -4 -10   9      330.26      424.59     74.95 o 
  -3 -10   9        3.86       12.88     21.38 o 
  -2 -10   9       27.42       22.92     37.79 o 
  -1 -10   9       32.58       39.00     26.06 o 
   0 -10   9        0.82       16.70     23.93 o 
  -9  -9   9        0.87       14.54     15.04 o 
  -8  -9   9       34.11       33.31     23.22 o 
  -6  -9   9        0.02        3.02      8.08 o 
  -5  -9   9       13.51       16.26     18.83 o 
  -4  -9   9       84.64       89.64     25.76 o 
  -3  -9   9      283.21      278.39     37.19 o 
  -2  -9   9       32.48       44.15     23.48 o 
  -1  -9   9      316.13      362.37     42.97 o 
   0  -9   9        5.82      -10.39     20.46 o 
   1  -9   9       25.10       20.40     22.51 o 
   2  -9   9       30.53        5.45     21.71 o 
  -9  -8   9        9.52        5.43      9.60 o 
  -8  -8   9      187.77      229.72     17.01 o 
  -7  -8   9      135.44      119.57     15.85 o 
  -6  -8   9        4.21        8.34      8.13 o 
  -5  -8   9        5.38        0.17      4.51 o 
  -3  -8   9       21.56       72.20     37.82 o 
  -2  -8   9       42.17       47.74     21.77 o 
  -1  -8   9      122.56      128.52     44.51 o 
   0  -8   9      117.03      175.72     30.68 o 
   1  -8   9       23.31       12.02     19.54 o 
   2  -8   9      187.21      219.73     35.89 o 
   3  -8   9       42.28       32.25     23.60 o 
   4  -8   9        7.27       23.78     24.25 o 
 -10  -7   9       27.47       25.19     15.15 o 
  -9  -7   9        5.21       10.91      9.59 o 
  -8  -7   9      141.91       87.23     29.86 o 
  -7  -7   9      464.64      425.03     23.40 o 
  -6  -7   9        0.29        0.15      8.63 o 
  -5  -7   9      240.83      281.66     19.41 o 
  -4  -7   9      214.49      193.13     11.06 o 
  -3  -7   9      272.62      249.25     34.48 o 
  -2  -7   9       65.24       58.67     12.54 o 
  -1  -7   9      192.81      286.18     31.51 o 
   0  -7   9       85.16       93.37     37.52 o 
   1  -7   9       62.44       76.91     22.95 o 
   2  -7   9      196.37      221.54     32.34 o 
   3  -7   9      311.67      331.75     40.16 o 
   4  -7   9       39.74       55.79     25.53 o 
   5  -7   9       11.19      -12.94     21.53 o 
 -10  -6   9       92.19       78.21     12.72 o 
  -9  -6   9        0.38       -1.24      8.69 o 
  -8  -6   9      125.59       93.04     11.64 o 
  -7  -6   9      114.11      119.64     10.09 o 
  -6  -6   9       75.26       59.45      7.68 o 
  -5  -6   9      769.36      714.70     18.87 o 
  -4  -6   9     1019.73     1000.67     52.12 o 
  -3  -6   9      423.23      452.56     19.70 o 
  -2  -6   9       22.12       15.14      4.20 o 
  -1  -6   9      141.03      202.75     16.18 o 
   0  -6   9      325.07      416.07     26.74 o 
   1  -6   9        1.97       -3.44     23.72 o 
   2  -6   9      343.48      365.34     35.24 o 
   3  -6   9      316.98      273.65     35.03 o 
   4  -6   9       30.00       43.86     21.65 o 
   5  -6   9      187.00      266.46     35.42 o 
   6  -6   9       46.50       39.36     23.45 o 
 -10  -5   9        2.21       20.78     13.34 o 
  -9  -5   9       70.63       56.05      9.85 o 
  -8  -5   9      186.35      195.55     26.24 o 
  -7  -5   9      100.65       88.11      9.26 o 
  -6  -5   9        6.79        2.85      6.06 o 
  -5  -5   9       53.15       66.01      9.51 o 
  -4  -5   9     2329.25     2311.10     52.93 o 
  -3  -5   9      227.18      197.80     12.11 o 
  -2  -5   9       54.80       62.91      9.05 o 
  -1  -5   9        5.92        5.83      4.22 o 
   0  -5   9       69.27       57.84     11.48 o 
   1  -5   9      147.84      190.47     20.23 o 
   2  -5   9      147.71      173.15     38.97 o 
   3  -5   9      316.39      371.64     32.99 o 
   4  -5   9        1.90        2.93     14.60 o 
   5  -5   9      248.51      283.96     32.81 o 
   6  -5   9      116.18      109.12     42.26 o 
   7  -5   9        0.19       -7.76     28.99 o 
 -11  -4   9       74.40       62.38     20.33 o 
 -10  -4   9      194.64      190.53     16.93 o 
  -9  -4   9       17.62       20.69     10.39 o 
  -8  -4   9        6.29        9.89      6.99 o 
  -7  -4   9      159.10      152.52     12.43 o 
  -6  -4   9        0.36        3.36      7.44 o 
  -5  -4   9      594.38      566.27     21.20 o 
  -4  -4   9     1270.34     1272.20     35.44 o 
  -3  -4   9      641.43      580.62     17.67 o 
  -2  -4   9      413.62      412.10     18.14 o 
  -1  -4   9     1108.38     1121.36     18.74 o 
   0  -4   9      347.33      373.49      8.64 o 
   1  -4   9      270.40      255.29     21.69 o 
   2  -4   9      215.19      211.51     19.90 o 
   3  -4   9       27.11       26.52      3.39 o 
   4  -4   9        6.37        3.06      3.00 o 
   5  -4   9      664.91      588.76     21.18 o 
   6  -4   9      213.14      200.53     15.74 o 
   7  -4   9       44.65       52.83     20.76 o 
   8  -4   9      101.02      103.91     26.12 o 
 -11  -3   9       80.02       76.12     34.65 o 
 -10  -3   9      400.39      393.27     35.42 o 
  -9  -3   9      167.23      191.15     13.62 o 
  -8  -3   9        8.34       11.96      7.09 o 
  -7  -3   9      165.18      136.71     14.00 o 
  -6  -3   9        9.97       19.64      6.52 o 
  -5  -3   9        3.17       10.72      6.70 o 
  -4  -3   9     1008.35     1024.35     24.21 o 
  -3  -3   9        5.10        7.43      4.66 o 
  -2  -3   9     1194.89     1172.83     22.49 o 
  -1  -3   9     1314.76     1267.67     23.94 o 
   0  -3   9     2585.97     2491.63     33.49 o 
   1  -3   9       48.78       40.06      5.10 o 
   2  -3   9     1052.74      996.76     24.03 o 
   3  -3   9      182.70      183.87     10.20 o 
   4  -3   9       89.13       75.34      4.81 o 
   5  -3   9      214.55      208.16      9.41 o 
   6  -3   9      453.69      504.46     28.03 o 
   7  -3   9       29.11       31.62      6.68 o 
   8  -3   9       49.80       33.28      9.57 o 
 -10  -2   9       83.88       62.08     12.00 o 
  -9  -2   9       62.69       60.59     10.58 o 
  -8  -2   9       56.81       46.97      9.91 o 
  -7  -2   9      435.67      412.30     20.53 o 
  -6  -2   9      249.98      264.29     12.22 o 
  -5  -2   9       10.00        6.43      6.38 o 
  -4  -2   9        5.18       -0.35      5.24 o 
  -3  -2   9      105.88      139.86      8.69 o 
  -2  -2   9      189.10      177.47     11.41 o 
  -1  -2   9     3815.02     3647.40     63.65 o 
   0  -2   9      650.66      640.68     16.20 o 
   1  -2   9       26.95       32.23      4.43 o 
   2  -2   9     1107.80     1108.12     18.89 o 
   3  -2   9     2969.37     3287.95     65.81 o 
   4  -2   9      144.55      124.76      7.02 o 
   5  -2   9        7.88       24.73      5.06 o 
   6  -2   9      483.65      486.71     16.42 o 
   7  -2   9       41.90       35.71      7.77 o 
   8  -2   9       70.17       74.12      9.27 o 
   9  -2   9      207.14      202.80     18.50 o 
 -10  -1   9      146.15      119.05     26.26 o 
  -9  -1   9        3.54       -7.54      8.09 o 
  -8  -1   9      164.29      166.33     15.27 o 
  -7  -1   9      108.99       89.56     10.95 o 
  -6  -1   9      345.42      361.45     14.20 o 
  -5  -1   9       67.90       83.77     10.04 o 
  -4  -1   9      102.24      120.76      9.20 o 
  -3  -1   9       21.83       25.02      5.71 o 
  -2  -1   9     1898.34     1704.59     49.19 o 
  -1  -1   9        7.35       10.52      4.81 o 
   0  -1   9     7230.54     7115.74    182.97 o 
   1  -1   9       88.88       66.41      5.97 o 
   2  -1   9     1103.97      978.15     16.90 o 
   3  -1   9      432.69      480.15     14.72 o 
   4  -1   9       35.68       30.34      8.05 o 
   5  -1   9      332.37      347.85     16.91 o 
   6  -1   9      617.97      660.55     18.56 o 
   7  -1   9      176.37      189.78     10.56 o 
   8  -1   9      128.96       82.69     10.89 o 
   9  -1   9       94.34       75.10     16.22 o 
  10  -1   9       57.98       70.73     18.83 o 
 -10   0   9        0.57       -3.41      8.53 o 
  -9   0   9       97.63      108.00     24.65 o 
  -8   0   9       50.41       66.69     24.59 o 
  -7   0   9      479.30      533.46     68.07 o 
  -6   0   9       85.71       76.78     13.44 o 
  -5   0   9        0.86        3.63      8.43 o 
  -4   0   9      323.58      315.42     20.47 o 
  -3   0   9       21.95       16.76      7.72 o 
  -2   0   9        2.37        4.05      4.74 o 
  -1   0   9      761.64      690.95     24.27 o 
   0   0   9       52.02       64.48      6.38 o 
   1   0   9        8.92        9.99      4.62 o 
   2   0   9      255.91      244.08     11.97 o 
   3   0   9     2923.41     2850.05     49.99 o 
   4   0   9        8.46       16.09      6.31 o 
   5   0   9       64.86       79.00      8.48 o 
   6   0   9      312.19      314.30      9.97 o 
   7   0   9       66.43       71.80     10.27 o 
   8   0   9       47.02       49.77      9.15 o 
   9   0   9      152.62      180.78     12.65 o 
  10   0   9       11.45        0.98      9.17 o 
 -10   1   9       68.19       66.10     21.15 o 
  -9   1   9       13.54       12.46     15.13 o 
  -8   1   9       17.65       21.01     13.26 o 
  -7   1   9       31.32       35.25     28.53 o 
  -6   1   9      667.25      679.93     37.09 o 
  -5   1   9       33.91       38.22     16.01 o 
  -4   1   9      819.44      833.02     28.83 o 
  -3   1   9      186.97      194.43     14.05 o 
  -2   1   9      129.71      154.75     13.54 o 
  -1   1   9       20.51       28.98      8.77 o 
   0   1   9       16.42       15.53      5.60 o 
   1   1   9        6.26        2.19      4.65 o 
   2   1   9     4220.80     4211.67     90.94 o 
   3   1   9       31.00       31.78      6.08 o 
   4   1   9      248.91      272.23     12.62 o 
   5   1   9      344.18      342.71     13.81 o 
   6   1   9     3220.53     3328.50     73.99 o 
   7   1   9       75.98      104.97     23.41 o 
   8   1   9      342.83      326.14     20.83 o 
   9   1   9       60.16       58.70     11.71 o 
  10   1   9       19.81       14.98     10.80 o 
  11   1   9        1.31        1.97     10.69 o 
  -9   2   9        0.35      -12.07     15.43 o 
  -8   2   9        1.10       30.96     32.46 o 
  -7   2   9      359.14      401.48     33.09 o 
  -6   2   9        1.28        0.29      9.35 o 
  -5   2   9       70.14       55.80     12.78 o 
  -4   2   9      162.02      187.98     16.34 o 
  -3   2   9     1382.56     1607.22    103.68 o 
  -2   2   9        0.39       -5.87      7.43 o 
  -1   2   9     1459.63     1466.83     36.95 o 
   0   2   9      459.73      431.24     16.69 o 
   1   2   9       27.42       16.63      6.44 o 
   2   2   9        0.13        3.03      4.83 o 
   3   2   9      645.46      589.31     15.37 o 
   4   2   9        4.23        8.83      4.90 o 
   5   2   9     3344.96     3352.60     90.62 o 
   6   2   9      405.47      427.90     15.28 o 
   7   2   9     3277.80     3490.37     86.75 o 
   8   2   9      211.47      209.96     15.99 o 
   9   2   9      323.01      333.95     43.25 o 
  10   2   9       48.84       29.81     15.53 o 
  11   2   9        2.53       -0.67     10.75 o 
  -9   3   9        0.04       35.15     26.37 o 
  -8   3   9       48.89       96.22     19.10 o 
  -7   3   9        3.54       41.08     19.97 o 
  -6   3   9      194.67      211.67     35.88 o 
  -5   3   9       23.88       36.92     14.52 o 
  -4   3   9      890.93     1006.44     47.87 o 
  -3   3   9        8.12       17.46     16.64 o 
  -2   3   9      680.40      742.50     27.72 o 
  -1   3   9      116.45      100.39     17.83 o 
   0   3   9       19.13        9.30     10.96 o 
   1   3   9       15.66       20.29      7.28 o 
   2   3   9      183.57      193.16     31.58 o 
   3   3   9        3.90        1.05      8.35 o 
   4   3   9      322.67      396.71     11.50 o 
   5   3   9        0.11       -0.15      4.60 o 
   6   3   9     6938.20     7003.62    170.59 o 
   7   3   9        1.95       -9.93      9.93 o 
   8   3   9      137.87      122.06     10.22 o 
   9   3   9      116.73      117.87     17.71 o 
  10   3   9      214.39      277.02     49.34 o 
  11   3   9        0.83      -11.91     15.14 o 
  -8   4   9        8.53        5.59     23.11 o 
  -7   4   9      168.31      150.49     28.59 o 
  -6   4   9        9.82       18.01     12.71 o 
  -5   4   9       63.00      101.96     15.94 o 
  -4   4   9        1.50        2.33     11.51 o 
  -3   4   9        3.33        3.03     14.08 o 
  -2   4   9       63.51       57.64     20.37 o 
  -1   4   9     2090.01     2169.59     57.96 o 
   0   4   9      443.17      438.41     43.29 o 
   1   4   9      139.62      222.27     26.80 o 
   2   4   9       73.03       65.83     11.28 o 
   3   4   9      252.06      265.91     14.21 o 
   4   4   9       80.10       78.63      9.97 o 
   5   4   9     1735.84     1814.17     76.18 o 
   6   4   9       31.42       18.36      8.23 o 
   7   4   9      171.91      181.94     13.36 o 
   8   4   9       64.47       54.99      9.44 o 
   9   4   9     1432.24     1535.79    147.65 o 
  10   4   9        2.49       16.39     19.61 o 
  11   4   9       22.93       45.34     19.03 o 
  12   4   9        8.55       12.77     15.10 o 
  -8   5   9        0.62       31.11     32.49 o 
  -7   5   9        1.38       11.10     14.12 o 
  -6   5   9      183.53      143.41     23.83 o 
  -5   5   9       11.57        7.79     11.49 o 
  -4   5   9      306.22      363.02     39.18 o 
  -3   5   9      151.07      141.75     16.48 o 
  -2   5   9      458.88      513.80     64.60 o 
  -1   5   9        7.61        7.55      8.92 o 
   0   5   9     1191.84     1342.17     47.87 o 
   1   5   9       80.52       68.68     12.81 o 
   2   5   9     1141.73     1092.59     47.08 o 
   3   5   9       70.76       49.00     12.33 o 
   4   5   9      771.09      922.97     34.50 o 
   5   5   9      243.96      258.12     16.24 o 
   6   5   9     1644.91     1483.33     62.88 o 
   7   5   9       62.18       58.09      6.78 o 
   8   5   9      537.15      549.83     29.63 o 
   9   5   9       14.09       12.01      5.66 o 
  10   5   9      445.70      474.47     29.35 o 
  11   5   9        0.67       -7.27     15.49 o 
  12   5   9      188.93      152.28     29.02 o 
  -7   6   9       15.55       19.24     15.81 o 
  -6   6   9        2.88       13.08     13.49 o 
  -5   6   9       45.07       29.92     31.00 o 
  -4   6   9       69.19       64.16     16.17 o 
  -3   6   9      201.64      205.68     29.25 o 
  -2   6   9        0.23       -2.14     18.27 o 
  -1   6   9      277.10      313.72     23.82 o 
   0   6   9       15.33       18.36      9.63 o 
   1   6   9      277.68      269.80     17.60 o 
   2   6   9       16.57        6.17     10.62 o 
   3   6   9     1267.41     1315.62     81.60 o 
   4   6   9       21.21       19.90      9.44 o 
   5   6   9       52.27       30.25     15.03 o 
   6   6   9       15.45       13.44     18.91 o 
   7   6   9       42.74       37.08      8.20 o 
   8   6   9       85.11       97.15      7.62 o 
   9   6   9      809.54      722.96     25.54 o 
  10   6   9       54.55       79.60     24.22 o 
  11   6   9        0.66       -8.54     16.35 o 
  12   6   9        0.96       -8.90     24.59 o 
  -6   7   9       18.91       25.07     18.37 o 
  -5   7   9       30.53       54.20     20.15 o 
  -4   7   9      256.95      272.76     22.72 o 
  -3   7   9       56.32       53.28     16.15 o 
  -2   7   9       51.78       32.62     11.54 o 
  -1   7   9       81.29       87.61     14.23 o 
   0   7   9      527.44      593.93     27.27 o 
   1   7   9       89.38       80.07     21.05 o 
   2   7   9       54.08       51.46     11.66 o 
   3   7   9        0.34        1.60      8.42 o 
   4   7   9     1227.21     1206.08     39.72 o 
   5   7   9       19.29       12.73     11.43 o 
   6   7   9      494.93      500.67     29.02 o 
   7   7   9        1.84        8.03     15.19 o 
   8   7   9      973.09      836.99     21.24 o 
   9   7   9      146.85      115.76     12.54 o 
  10   7   9      757.17      779.67    118.26 o 
  11   7   9        2.70      -13.57     14.44 o 
  12   7   9      358.46      426.72     82.69 o 
  -6   8   9        0.19        7.09     16.29 o 
  -5   8   9        8.02        5.83     15.23 o 
  -4   8   9       87.38       83.46     16.64 o 
  -3   8   9       87.80       53.24     14.03 o 
  -2   8   9        0.09        2.20     11.49 o 
  -1   8   9      424.49      489.02     34.75 o 
   0   8   9       80.84       84.12     32.77 o 
   1   8   9       84.85       76.44     13.40 o 
   2   8   9       23.95       26.78     11.17 o 
   3   8   9      813.87      829.31     81.08 o 
   4   8   9       48.24       64.01     12.75 o 
   5   8   9       91.34      103.48     14.88 o 
   6   8   9        9.14       15.59     10.25 o 
   7   8   9      258.63      210.61     27.27 o 
   8   8   9       28.86       51.11     20.23 o 
   9   8   9      694.34      692.23     59.39 o 
  10   8   9       16.62       23.08     14.19 o 
  11   8   9        5.29       21.30     25.63 o 
  12   8   9       14.24        4.71     24.28 o 
  -5   9   9        1.33      -32.29     34.43 o 
  -4   9   9       36.77       59.27     31.86 o 
  -3   9   9        4.88       -4.60     18.15 o 
  -2   9   9       12.69        4.99     10.52 o 
  -1   9   9       97.85      129.15     19.88 o 
   0   9   9      456.23      449.01     24.53 o 
   1   9   9        4.45       -3.31     11.08 o 
   2   9   9      536.31      590.13     33.56 o 
   3   9   9      201.10      209.67     17.70 o 
   4   9   9       12.18       16.33     10.30 o 
   5   9   9        9.21       -0.71     10.80 o 
   6   9   9      952.03      972.30     79.57 o 
   7   9   9        3.41       35.15     30.38 o 
   8   9   9        7.76        5.54     26.21 o 
  10   9   9      302.02      247.21     59.46 o 
  11   9   9       10.83       -9.85     17.78 o 
  12   9   9      171.67      185.64     27.67 o 
  -4  10   9        0.58       15.93     13.93 o 
  -3  10   9       29.09        8.95     14.42 o 
  -2  10   9        9.49       20.31     42.84 o 
  -1  10   9      119.15      120.79     16.64 o 
   0  10   9       76.94       71.43     16.85 o 
   1  10   9        6.68      -16.63     19.38 o 
   2  10   9      163.65      164.02     21.04 o 
   3  10   9      482.04      511.04     26.54 o 
   4  10   9      164.22      142.63     19.50 o 
   5  10   9       33.01       31.81     22.92 o 
   6  10   9       64.52       62.71     18.27 o 
   7  10   9      198.42      189.23     28.40 o 
   8  10   9       25.59       31.30     19.57 o 
   9  10   9      263.10      234.89     54.96 o 
  10  10   9       35.34       57.30     25.26 o 
  11  10   9        5.12       -2.19     15.70 o 
  -2  11   9        6.15       22.38     33.85 o 
  -1  11   9       26.52       61.23     24.14 o 
   0  11   9       17.13       16.06     11.62 o 
   1  11   9        0.45      -11.63     11.63 o 
   2  11   9       44.56       67.28     14.35 o 
   3  11   9      121.29      151.32     17.58 o 
   4  11   9       38.47       54.27     16.76 o 
   5  11   9       50.42       33.16     16.02 o 
   6  11   9       99.00      117.74     17.30 o 
   7  11   9        9.92      -19.78     19.78 o 
   8  11   9        0.88       -4.95     16.79 o 
   9  11   9       45.57       38.82     23.04 o 
  10  11   9      244.24      224.56     60.50 o 
  11  11   9        0.89        6.44     15.09 o 
  -1  12   9       38.91       37.29     16.12 o 
   0  12   9       36.95       16.85     12.37 o 
   1  12   9        1.16       25.29     15.22 o 
   2  12   9       27.47       26.65     12.22 o 
   3  12   9      127.63      129.55     23.31 o 
   4  12   9       80.90       72.96     15.37 o 
   5  12   9        0.66       -2.68     34.13 o 
   6  12   9        0.82       12.81     12.10 o 
   7  12   9       55.50       54.84     38.14 o 
   8  12   9       21.98       24.02     20.85 o 
   9  12   9      109.92       86.09     27.45 o 
  10  12   9       24.31        5.09     20.02 o 
   1  13   9        1.51       14.00     23.93 o 
   2  13   9       39.33       41.19     17.79 o 
   3  13   9        7.69       41.06     14.49 o 
   4  13   9      133.95      128.22     18.93 o 
   5  13   9        1.25       27.44     15.35 o 
   6  13   9       50.58       44.90     18.31 o 
   7  13   9       81.13       45.57     39.21 o 
   8  13   9        1.18      -16.44     34.77 o 
   9  13   9       66.20       50.96     26.59 o 
   4  14   9        0.63        3.80     12.14 o 
   5  14   9        1.31      -25.67     25.67 o 
   6  14   9       63.87       31.30     21.91 o 
   7  14   9       30.54       -5.42     18.72 o 
  -6 -10  10        2.85      -15.99     22.51 o 
  -5 -10  10      161.28      137.70     33.58 o 
  -4 -10  10       15.75      -16.73     22.89 o 
  -3 -10  10      130.93      150.67     36.48 o 
  -2 -10  10        4.08       12.41     23.31 o 
  -1 -10  10       49.41       72.40     30.74 o 
  -8  -9  10        0.99       -9.45     21.11 o 
  -7  -9  10        9.75       21.68     18.57 o 
  -6  -9  10      157.68      236.61     36.34 o 
  -5  -9  10       32.71      111.94     28.67 o 
  -4  -9  10       29.76       -0.36     28.99 o 
  -3  -9  10       36.43       36.66     24.64 o 
  -2  -9  10      279.96      327.70     67.81 o 
  -1  -9  10        6.16       11.58     21.03 o 
   0  -9  10       31.01       17.23     22.71 o 
   1  -9  10        4.02        8.74     36.84 o 
  -9  -8  10       73.02       55.09     16.92 o 
  -8  -8  10        3.54        4.41     11.03 o 
  -7  -8  10      201.44      251.55     79.94 o 
  -6  -8  10       75.84       42.16     13.89 o 
  -5  -8  10       34.57       60.39     16.38 o 
  -4  -8  10        6.44       12.33     11.45 o 
  -3  -8  10      644.17      763.22     35.95 o 
  -2  -8  10       34.19       41.40     21.94 o 
  -1  -8  10        5.55      -11.55     19.28 o 
   0  -8  10       55.25       65.98     25.79 o 
   1  -8  10       84.48      133.79     50.88 o 
   2  -8  10        9.06       18.95     36.99 o 
   3  -8  10       75.45       44.75     43.74 o 
  -9  -7  10       65.56       27.94     15.43 o 
  -8  -7  10       15.05        9.35      8.96 o 
  -7  -7  10       50.96       38.05     10.56 o 
  -6  -7  10      113.05       81.47      8.77 o 
  -5  -7  10        9.88        6.76      6.01 o 
  -4  -7  10       30.55       24.64      8.93 o 
  -3  -7  10      336.24      285.03     43.85 o 
  -2  -7  10      626.94      728.46     39.02 o 
  -1  -7  10       68.36       70.83     16.85 o 
   0  -7  10      412.08      484.14     44.03 o 
   1  -7  10       43.60       53.51     23.60 o 
   2  -7  10       92.68      125.38     47.83 o 
   3  -7  10      115.90      120.85     48.95 o 
   4  -7  10       28.87       33.40     40.69 o 
 -10  -6  10       22.88        7.47     13.00 o 
  -9  -6  10      192.47      175.74     25.47 o 
  -8  -6  10        0.10       -1.06     10.39 o 
  -7  -6  10        1.28       -3.95      6.61 o 
  -6  -6  10      472.96      448.78     19.18 o 
  -5  -6  10       10.18       18.70      6.20 o 
  -4  -6  10        0.26       -1.79      4.48 o 
  -3  -6  10      400.73      427.43     31.59 o 
  -2  -6  10      101.09       66.57      9.13 o 
  -1  -6  10      188.29      249.56     18.75 o 
   0  -6  10      122.22      102.18     17.47 o 
   1  -6  10     1213.21     1254.11     71.66 o 
   2  -6  10       43.18       63.76     22.65 o 
   3  -6  10       57.89       43.26     22.51 o 
   4  -6  10       78.16       98.85     26.77 o 
   5  -6  10       12.68       20.26     21.38 o 
 -10  -5  10       19.82       12.24     10.64 o 
  -9  -5  10       69.11       51.03     11.49 o 
  -8  -5  10        1.30       -6.05     10.33 o 
  -7  -5  10      183.21      186.33     18.27 o 
  -6  -5  10      151.93      110.38     12.25 o 
  -5  -5  10      531.26      484.81     18.62 o 
  -4  -5  10      174.03      179.54      9.62 o 
  -3  -5  10      333.83      344.57     11.67 o 
  -2  -5  10       39.59       32.89      4.89 o 
  -1  -5  10       55.57       41.02      6.01 o 
   0  -5  10     1666.74     1801.22     64.20 o 
   1  -5  10      469.63      531.99     29.93 o 
   2  -5  10      129.02      196.50     44.83 o 
   3  -5  10       97.98      124.85     24.76 o 
   4  -5  10      506.12      605.88     46.08 o 
   5  -5  10        4.90        5.66     17.03 o 
   6  -5  10       23.25       33.11     21.59 o 
 -10  -4  10       28.31       39.18     15.64 o 
  -9  -4  10       24.49       32.87     12.08 o 
  -8  -4  10        4.82        9.20      8.73 o 
  -7  -4  10      112.51       87.56     12.91 o 
  -6  -4  10      126.93      130.44     13.28 o 
  -5  -4  10      215.15      201.92     12.11 o 
  -4  -4  10      144.41      140.70      9.72 o 
  -3  -4  10     1708.46     1744.13     38.69 o 
  -2  -4  10     1286.85     1311.25     23.51 o 
  -1  -4  10      145.14      140.12     10.79 o 
   0  -4  10      319.66      307.54     19.26 o 
   1  -4  10     1423.66     1422.07     40.00 o 
   2  -4  10      182.47      193.88     15.14 o 
   3  -4  10      269.43      233.24     16.53 o 
   4  -4  10      305.40      299.52     14.37 o 
   5  -4  10      201.23      188.21      8.62 o 
   6  -4  10       29.82       40.95     32.54 o 
   7  -4  10      122.93      120.70     44.86 o 
 -10  -3  10       40.44       50.87     14.92 o 
  -9  -3  10       17.33       15.92      9.59 o 
  -8  -3  10       16.61        5.68      7.41 o 
  -7  -3  10       94.45       94.75     10.10 o 
  -6  -3  10       47.69       27.91      7.99 o 
  -5  -3  10      116.10      121.41      9.22 o 
  -4  -3  10       24.50       17.19      6.83 o 
  -3  -3  10      853.48      844.41     25.04 o 
  -2  -3  10      133.49      116.87     10.35 o 
  -1  -3  10      206.29      202.62      9.64 o 
   0  -3  10      977.69      985.81     28.56 o 
   1  -3  10     2293.28     2256.87     31.36 o 
   2  -3  10       23.82       25.80     10.46 o 
   3  -3  10        3.95       -2.11      4.16 o 
   4  -3  10      352.84      346.72     17.23 o 
   5  -3  10      136.81      123.69      7.79 o 
   6  -3  10        4.63        0.82      6.85 o 
   7  -3  10       71.38       70.17     11.59 o 
   8  -3  10      117.86       94.70     12.10 o 
 -10  -2  10       96.02       99.34     16.18 o 
  -9  -2  10       79.85       80.43     26.82 o 
  -8  -2  10       10.51        8.87      9.39 o 
  -7  -2  10       90.32       78.01     13.03 o 
  -6  -2  10      223.79      249.58     12.32 o 
  -5  -2  10      320.14      322.37     17.58 o 
  -4  -2  10        3.52        0.97      5.06 o 
  -3  -2  10      219.07      228.26     11.35 o 
  -2  -2  10      743.40      749.54     20.08 o 
  -1  -2  10       27.94       21.92      9.03 o 
   0  -2  10     1917.34     1751.21     33.45 o 
   1  -2  10      435.46      440.57      9.53 o 
   2  -2  10      516.56      590.21     16.03 o 
   3  -2  10     1203.16     1211.62     40.66 o 
   4  -2  10       85.65       89.39      6.45 o 
   5  -2  10      456.86      464.59     16.72 o 
   6  -2  10        1.59        3.59     12.08 o 
   7  -2  10      309.35      285.37     24.95 o 
   8  -2  10      172.72      193.30     18.22 o 
   9  -2  10        7.76        6.14      7.64 o 
 -10  -1  10       29.83        8.03     12.41 o 
  -9  -1  10      315.55      264.51     24.58 o 
  -8  -1  10        3.82        9.88     13.50 o 
  -7  -1  10        1.35        5.61      6.62 o 
  -6  -1  10      273.68      261.67     13.12 o 
  -5  -1  10      417.47      446.84     17.46 o 
  -4  -1  10       33.77       25.17      6.69 o 
  -3  -1  10      654.67      664.36     19.09 o 
  -2  -1  10      195.01      190.17     15.39 o 
  -1  -1  10      348.65      465.67     12.92 o 
   0  -1  10      141.67      157.35      9.82 o 
   1  -1  10     1476.82     1309.99     33.29 o 
   2  -1  10        5.57        2.55      4.22 o 
   3  -1  10      817.87      850.54     18.18 o 
   4  -1  10      492.46      576.36     16.51 o 
   5  -1  10       34.34       25.83      5.97 o 
   6  -1  10        3.15        9.72      6.08 o 
   7  -1  10      313.11      325.86     19.09 o 
   8  -1  10      309.03      343.14     30.62 o 
   9  -1  10        0.49       14.10      9.05 o 
 -10   0  10        4.06       23.24     12.09 o 
  -9   0  10       13.18       -1.23      9.57 o 
  -8   0  10       45.63       23.74     19.87 o 
  -7   0  10       23.17       27.56     15.56 o 
  -6   0  10      511.38      567.79     33.16 o 
  -5   0  10      516.28      506.74     29.93 o 
  -4   0  10       98.89       90.98     11.68 o 
  -3   0  10      148.47      125.34     10.26 o 
  -2   0  10       22.87       42.19      7.67 o 
  -1   0  10       62.88       65.75      6.86 o 
   0   0  10     1503.93     1545.24     40.10 o 
   1   0  10     1077.18     1177.93     22.61 o 
   2   0  10      177.42      228.59     11.74 o 
   3   0  10      193.40      188.73     11.29 o 
   4   0  10     2528.34     2625.50     65.49 o 
   5   0  10        0.71       -0.79      5.17 o 
   6   0  10      233.36      227.58     15.40 o 
   7   0  10      427.63      441.84     23.18 o 
   8   0  10      247.18      258.46     20.02 o 
   9   0  10        7.37       12.38      9.45 o 
  10   0  10      119.38      101.01     15.08 o 
  -9   1  10       15.04       34.35     17.90 o 
  -8   1  10        0.38        4.82     12.53 o 
  -7   1  10       84.84      113.31     21.89 o 
  -6   1  10       74.92       69.09     14.40 o 
  -5   1  10      560.12      646.36     28.89 o 
  -4   1  10       63.84       58.62     12.20 o 
  -3   1  10     1022.64     1075.01     54.52 o 
  -2   1  10      333.43      300.83     16.20 o 
  -1   1  10       14.12        8.01     10.80 o 
   0   1  10       21.69       21.98      6.64 o 
   1   1  10     3621.13     3534.53    110.37 o 
   2   1  10      216.73      210.44     10.33 o 
   3   1  10      939.58      827.58     28.11 o 
   4   1  10      128.36      164.74     29.77 o 
   5   1  10     1524.36     1621.44     39.29 o 
   6   1  10       73.45       88.10     12.30 o 
   7   1  10      694.30      675.20     18.32 o 
   8   1  10       47.63       59.50     18.06 o 
   9   1  10        2.94        8.87      9.33 o 
  10   1  10       39.64       37.46     12.79 o 
  -9   2  10        0.05       -2.66     14.77 o 
  -8   2  10        8.37       16.55     14.31 o 
  -7   2  10        0.01        4.73     12.18 o 
  -6   2  10      672.77      776.19     36.61 o 
  -5   2  10        0.54       -9.54     10.66 o 
  -4   2  10       12.09       -6.56      9.70 o 
  -3   2  10      100.98      106.17     13.69 o 
  -2   2  10      394.17      421.17     48.91 o 
  -1   2  10        3.10       -3.58      8.65 o 
   0   2  10      345.29      355.28     22.67 o 
   1   2  10      620.13      589.57     37.89 o 
   2   2  10       38.27       49.05      8.62 o 
   3   2  10        6.94       -0.29      5.09 o 
   4   2  10     2046.71     2042.81     39.86 o 
   5   2  10       14.73        5.45      6.15 o 
   6   2  10       36.63       32.93      7.65 o 
   7   2  10       45.19       38.62      7.82 o 
   8   2  10       16.54       27.21      7.30 o 
   9   2  10       22.75       24.81     10.84 o 
  10   2  10       87.23       74.82     14.71 o 
  11   2  10      100.42       85.19     17.26 o 
  -9   3  10       29.67       22.30     27.51 o 
  -8   3  10        0.01       13.81     15.75 o 
  -7   3  10      203.41      230.44     29.35 o 
  -6   3  10        5.22       61.96     38.54 o 
  -5   3  10      354.29      391.31     45.09 o 
  -4   3  10       27.91       25.35     14.57 o 
  -3   3  10      477.82      563.90     31.74 o 
  -2   3  10       15.77       15.51     17.60 o 
  -1   3  10      855.32      949.96     32.26 o 
   0   3  10       28.52       18.12     10.40 o 
   1   3  10      387.66      351.58     19.71 o 
   2   3  10       13.66       19.43     14.60 o 
   3   3  10     2772.93     3058.22     56.55 o 
   4   3  10        3.99        3.84      6.43 o 
   5   3  10      200.51      217.82     10.99 o 
   6   3  10       20.73       29.28     13.44 o 
   7   3  10      930.05      991.58     55.18 o 
   8   3  10       18.10       17.93      7.70 o 
   9   3  10      171.96      219.57     24.95 o 
  10   3  10       29.88       42.22     13.44 o 
  11   3  10      353.14      370.31     42.86 o 
  -8   4  10       47.19       40.02     18.80 o 
  -7   4  10       16.18       30.43     16.17 o 
  -6   4  10       75.12       48.96     22.94 o 
  -5   4  10       15.59       11.30     14.00 o 
  -4   4  10       25.20       41.66     15.73 o 
  -3   4  10        0.02       31.58     18.14 o 
  -2   4  10     1507.01     1699.37     59.85 o 
  -1   4  10        3.20       23.29     12.75 o 
   0   4  10      253.82      223.73     20.42 o 
   1   4  10      354.56      347.57     18.60 o 
   2   4  10      333.10      305.89     20.06 o 
   3   4  10       42.57       72.19     17.50 o 
   4   4  10      895.96      936.85     30.20 o 
   5   4  10       38.57       39.19      9.87 o 
   6   4  10       77.02      102.20     12.26 o 
   7   4  10       51.58       31.66      9.70 o 
   8   4  10      415.76      416.89     15.87 o 
   9   4  10        5.59        9.23      5.38 o 
  10   4  10      818.01      861.65     74.43 o 
  11   4  10        9.64       -2.91     12.04 o 
  -7   5  10        0.05       30.08     59.85 o 
  -6   5  10        6.59       15.50     13.91 o 
  -5   5  10        0.92        3.36     13.84 o 
  -4   5  10        6.69       -0.81     12.12 o 
  -3   5  10       41.54       50.42     13.09 o 
  -2   5  10       99.30      120.41     15.83 o 
  -1   5  10      493.78      466.67     24.29 o 
   0   5  10      109.69      126.85     25.01 o 
   1   5  10     2050.91     2129.27    129.90 o 
   2   5  10       20.47        6.81     10.59 o 
   3   5  10      328.10      334.24     32.34 o 
   4   5  10      162.07      163.97     16.84 o 
   5   5  10      160.85      107.35     13.17 o 
   6   5  10      153.30      153.38      9.06 o 
   7   5  10      442.25      409.14     27.48 o 
   8   5  10       18.90       26.32      9.00 o 
   9   5  10        8.86       10.61      5.03 o 
  10   5  10        3.82       15.06     20.24 o 
  11   5  10      740.93      794.40     56.71 o 
  -7   6  10        0.16       22.70     17.05 o 
  -6   6  10       35.95       55.14     19.90 o 
  -5   6  10        0.78       28.34     25.41 o 
  -4   6  10       58.93       57.99     28.09 o 
  -3   6  10       55.22       72.50     14.65 o 
  -2   6  10      412.90      391.13     24.00 o 
  -1   6  10        5.99       -5.45     12.48 o 
   0   6  10      315.65      372.30     52.19 o 
   1   6  10       31.46       40.40     11.47 o 
   2   6  10       75.80       91.20     13.64 o 
   3   6  10       19.44       17.89     10.06 o 
   4   6  10     1421.64     1463.14     85.57 o 
   5   6  10       91.25      109.44     16.37 o 
   6   6  10      271.45      277.40     31.72 o 
   7   6  10        8.00       12.12     15.21 o 
   8   6  10      224.38      231.71     10.99 o 
   9   6  10        9.19       10.81      5.19 o 
  10   6  10      365.47      444.01     87.31 o 
  11   6  10       16.47       22.20     18.38 o 
  12   6  10       64.68       67.20     23.88 o 
  -6   7  10        1.51       -7.69     14.42 o 
  -5   7  10       35.13       22.32     17.04 o 
  -4   7  10        4.66       15.87     12.59 o 
  -3   7  10       35.77       41.15     22.51 o 
  -2   7  10       37.31       36.55     12.50 o 
  -1   7  10        1.62       -2.65      9.61 o 
   0   7  10       13.69       12.69     12.57 o 
   1   7  10      776.12      795.25     54.98 o 
   2   7  10      144.93      136.99     16.01 o 
   3   7  10      408.97      410.36     28.06 o 
   4   7  10        5.43       15.45     32.00 o 
   5   7  10      642.73      647.21     41.44 o 
   6   7  10        4.52       11.61     15.74 o 
   7   7  10      945.18      882.65     54.87 o 
   8   7  10       16.60        2.54      7.50 o 
   9   7  10       10.19       12.29      9.03 o 
  10   7  10       42.18       50.73     16.26 o 
  11   7  10      450.51      555.39     37.36 o 
  12   7  10        4.54       15.08     20.08 o 
  -5   8  10        4.16       -2.55     29.51 o 
  -4   8  10        0.08       -0.62     13.27 o 
  -3   8  10        2.72       -1.68     10.71 o 
  -2   8  10      132.82      109.89     20.86 o 
  -1   8  10        2.77      -11.01     11.01 o 
   0   8  10      247.27      325.34     25.57 o 
   1   8  10      191.15      226.27     19.08 o 
   2   8  10        3.20       21.41     13.55 o 
   3   8  10        5.32       31.16     11.63 o 
   4   8  10     1067.76     1098.67     56.86 o 
   5   8  10       13.30       18.03     13.02 o 
   6   8  10       37.51       29.00     15.67 o 
   7   8  10        0.32       35.24     30.98 o 
   9   8  10       86.31       83.47     13.31 o 
  10   8  10      154.28      115.82     47.68 o 
  11   8  10       28.44       22.96     16.42 o 
  12   8  10        1.88      -17.48     17.48 o 
  -4   9  10        0.75       -3.61     15.43 o 
  -3   9  10       60.44       91.54     17.93 o 
  -2   9  10        1.23      -11.74     14.00 o 
  -1   9  10      181.01      141.72     22.28 o 
   0   9  10       53.98       60.90     13.98 o 
   1   9  10       47.46       53.87     15.42 o 
   2   9  10       88.29       77.41     14.46 o 
   3   9  10       93.88      116.57     19.42 o 
   4   9  10       37.73       59.88     13.39 o 
   5   9  10      521.71      555.97     29.14 o 
   6   9  10       49.75       62.18     14.60 o 
   7   9  10      202.52      203.41     29.05 o 
   8   9  10        1.86       19.75     19.25 o 
   9   9  10        2.45        2.23      5.32 o 
  10   9  10       61.65       54.25     25.88 o 
  11   9  10      186.78      232.74     52.55 o 
  -3  10  10        0.06       65.62     27.85 o 
  -2  10  10       55.42       57.46     15.84 o 
  -1  10  10        3.56       34.25     13.39 o 
   0  10  10       20.16        7.09     13.46 o 
   1  10  10        9.86       14.69     13.45 o 
   2  10  10        0.53       -2.00     10.23 o 
   3  10  10       98.48       99.43     15.97 o 
   4  10  10      372.51      412.45     26.04 o 
   5  10  10       77.84       99.84     28.71 o 
   6  10  10       17.06       19.89     17.47 o 
   7  10  10        5.36       -8.41     29.44 o 
   8  10  10      152.32      142.32     28.22 o 
   9  10  10        0.64       -0.86     17.44 o 
  10  10  10       77.31       42.44     41.01 o 
  11  10  10        1.54       -0.76     14.19 o 
  -2  11  10        2.28       31.39     16.88 o 
  -1  11  10       31.90        7.06     26.03 o 
   0  11  10        0.33       -8.19     11.83 o 
   1  11  10       10.40       22.92     12.63 o 
   2  11  10        0.68       16.86     12.31 o 
   3  11  10       32.52       54.03     14.40 o 
   4  11  10      145.51      134.00     21.87 o 
   5  11  10       30.54       32.32     15.92 o 
   6  11  10       87.54      106.49     17.91 o 
   7  11  10      551.80      531.58     48.68 o 
   8  11  10       82.68       91.15     43.03 o 
   9  11  10       82.31       54.16     24.49 o 
  10  11  10        4.63        6.40     20.91 o 
  11  11  10      198.92      210.38     34.10 o 
   0  12  10        8.83       30.88     14.35 o 
   1  12  10        0.28       35.13     33.68 o 
   2  12  10      139.87      125.15     21.51 o 
   3  12  10       35.31       65.68     19.37 o 
   4  12  10      132.86      123.42     22.69 o 
   5  12  10       58.27       70.21     19.99 o 
   6  12  10       33.80       15.55     17.89 o 
   7  12  10      192.26      164.38     32.57 o 
   8  12  10       54.48       37.82     23.48 o 
   9  12  10       15.65       15.07     22.12 o 
  10  12  10       45.62       76.73     29.82 o 
   2  13  10        7.29       -5.06     13.61 o 
   3  13  10       27.68       50.33     18.82 o 
   4  13  10       90.76      100.35     18.63 o 
   5  13  10       16.45       -1.07     11.87 o 
   6  13  10       32.98       24.71     26.02 o 
   7  13  10       31.34       30.80     22.06 o 
   8  13  10       90.33       84.72     28.61 o 
   9  13  10        0.25      -14.72     23.10 o 
  -5  -9  11      136.30      152.63     34.05 o 
  -4  -9  11       30.24       43.95     25.56 o 
  -3  -9  11        0.48      -19.16     37.76 o 
  -2  -9  11        6.19        0.86     19.96 o 
  -1  -9  11      199.50      234.00     42.44 o 
   0  -9  11        5.26        6.51     22.59 o 
  -8  -8  11      166.98      112.99     18.45 o 
  -7  -8  11        1.47       -0.50     14.72 o 
  -6  -8  11       48.46       43.49     31.76 o 
  -5  -8  11       48.11       56.71     19.28 o 
  -4  -8  11      459.71      481.98     37.76 o 
  -3  -8  11        8.93        6.14     11.70 o 
  -2  -8  11      327.22      435.31     47.59 o 
  -1  -8  11       38.20       29.41     24.25 o 
   0  -8  11       38.91       32.10     40.51 o 
   1  -8  11        4.21       20.79     23.07 o 
   2  -8  11      128.09      156.03     36.93 o 
  -9  -7  11        7.27        3.24     11.41 o 
  -8  -7  11       19.68       32.41      9.46 o 
  -7  -7  11       12.52       10.59      8.13 o 
  -6  -7  11       59.18       57.31      7.72 o 
  -5  -7  11      260.80      185.59     29.23 o 
  -4  -7  11      101.80       80.69     15.61 o 
  -3  -7  11        0.08       -0.43      3.85 o 
  -2  -7  11       77.93       85.56     28.13 o 
  -1  -7  11      605.99      697.27     35.33 o 
   0  -7  11       43.70       46.40     24.22 o 
   1  -7  11       22.12       -6.69     31.60 o 
   2  -7  11       20.73       42.58     24.67 o 
   3  -7  11       34.38       32.90     24.46 o 
   4  -7  11        2.29        8.85     22.33 o 
  -9  -6  11        8.13       10.38     10.25 o 
  -8  -6  11      180.33      135.44     14.76 o 
  -7  -6  11       62.54       44.30      9.04 o 
  -6  -6  11       34.19       40.47     14.10 o 
  -5  -6  11       97.40      103.61     10.62 o 
  -4  -6  11       75.54       43.77     12.22 o 
  -3  -6  11        5.10        3.84      3.92 o 
  -1  -6  11      194.91      254.14     23.58 o 
   0  -6  11      123.78      133.81     25.69 o 
   1  -6  11       68.20       72.52     15.42 o 
   2  -6  11      709.97      909.42     98.08 o 
   3  -6  11       66.48       73.00     43.12 o 
   4  -6  11       88.65      107.20     29.23 o 
   5  -6  11        0.77       -7.91     34.03 o 
  -9  -5  11        4.38        6.03      9.77 o 
  -8  -5  11       46.99       27.86     10.23 o 
  -7  -5  11       50.17       44.95      9.14 o 
  -6  -5  11       11.99       -7.21      7.31 o 
  -5  -5  11      788.39      757.12     27.47 o 
  -4  -5  11       67.28       56.05      8.03 o 
  -3  -5  11      166.29      158.72      9.47 o 
  -2  -5  11      132.73      141.93      6.66 o 
  -1  -5  11       34.73       29.82      4.35 o 
   0  -5  11       34.90       60.62     16.10 o 
   1  -5  11      163.83      194.71     18.35 o 
   2  -5  11      375.01      391.94     24.89 o 
   3  -5  11      658.86      718.86     52.74 o 
   4  -5  11       25.15      -17.32     19.81 o 
   5  -5  11      188.74      202.70     34.50 o 
   6  -5  11        7.24      -10.33     20.73 o 
 -10  -4  11       15.65       14.65     12.23 o 
  -9  -4  11       18.85       11.14     11.24 o 
  -8  -4  11      100.95       84.33     15.24 o 
  -7  -4  11       43.16       34.30     10.26 o 
  -6  -4  11        2.73       13.94      9.41 o 
  -5  -4  11       62.08       63.63      9.16 o 
  -4  -4  11      706.03      673.43     24.45 o 
  -3  -4  11       41.46       37.51      7.97 o 
  -2  -4  11       22.77       11.55      6.58 o 
  -1  -4  11       45.16       38.59      8.26 o 
   0  -4  11        0.33        5.56      3.28 o 
   1  -4  11      122.95      134.55      7.60 o 
   3  -4  11      202.31      182.69     19.15 o 
   4  -4  11       70.91       51.34     10.84 o 
   5  -4  11      153.74      170.63     28.96 o 
   6  -4  11      121.60      129.44     28.37 o 
   7  -4  11       12.28       10.42     19.84 o 
 -10  -3  11       86.69       65.02     18.73 o 
  -9  -3  11        2.43       -3.55      8.62 o 
  -8  -3  11       51.36       32.43      9.96 o 
  -7  -3  11      187.93      226.07     13.84 o 
  -6  -3  11        0.75        4.78      7.16 o 
  -5  -3  11      147.05      129.40     10.90 o 
  -4  -3  11      249.55      239.13     12.98 o 
  -3  -3  11        1.95        3.41      5.85 o 
  -2  -3  11      573.29      595.13     18.61 o 
  -1  -3  11      139.62      105.51      7.85 o 
   0  -3  11        8.26        4.01      4.08 o 
   1  -3  11       67.53       54.44      6.72 o 
   2  -3  11      744.75      630.75     38.43 o 
   3  -3  11       30.47       37.14      4.05 o 
   4  -3  11       67.31       61.63      4.99 o 
   5  -3  11      791.82      763.17     33.47 o 
   6  -3  11      201.32      187.97     16.95 o 
   7  -3  11       41.56       33.64      8.68 o 
   8  -3  11       98.56      101.78     27.48 o 
 -10  -2  11       85.30       62.66     13.79 o 
  -9  -2  11        4.50        9.79     13.72 o 
  -8  -2  11       33.74        7.46      9.67 o 
  -7  -2  11      271.60      260.98     17.33 o 
  -6  -2  11        1.05        0.22      9.66 o 
  -5  -2  11       35.36       31.31      7.51 o 
  -4  -2  11      508.50      520.50     17.01 o 
  -3  -2  11        6.94       10.32      6.67 o 
  -2  -2  11      154.82      156.61     10.30 o 
  -1  -2  11      551.03      546.24     14.08 o 
   0  -2  11      107.20      122.19      8.97 o 
   1  -2  11      359.39      368.54     11.60 o 
   2  -2  11      954.28     1000.33     22.49 o 
   3  -2  11        9.38        9.80      7.58 o 
   4  -2  11       87.82       61.58     17.88 o 
   5  -2  11      756.44      788.10     34.72 o 
   6  -2  11      465.57      445.44     14.45 o 
   7  -2  11       17.19       26.52      8.72 o 
   8  -2  11       52.01       34.39     13.51 o 
  -9  -1  11        2.14       -1.42      9.53 o 
  -8  -1  11      169.63      169.85     24.38 o 
  -7  -1  11       76.42       75.34     13.52 o 
  -6  -1  11       16.61        1.30      6.32 o 
  -5  -1  11       34.13       38.10      7.85 o 
  -4  -1  11       31.23       44.26     11.64 o 
  -3  -1  11       95.57       94.13      8.94 o 
  -2  -1  11      105.82      138.14     26.84 o 
  -1  -1  11      674.73      666.21     18.62 o 
   0  -1  11       20.19       22.65      6.25 o 
   1  -1  11       20.86       29.71      7.69 o 
   2  -1  11     1341.01     1252.95     26.74 o 
   3  -1  11       52.55       61.16     10.26 o 
   4  -1  11     1279.00     1390.42     30.79 o 
   5  -1  11      126.19      145.09     21.52 o 
   6  -1  11      988.26     1091.73     33.78 o 
   7  -1  11        4.10        7.61      9.17 o 
   8  -1  11      305.76      351.53     24.74 o 
   9  -1  11      130.41       99.88     36.48 o 
  -9   0  11       47.99       67.00     17.31 o 
  -8   0  11       26.09       21.06     10.78 o 
  -7   0  11       92.17      100.45     13.44 o 
  -6   0  11        3.48        6.51      8.63 o 
  -5   0  11      914.05     1068.31     48.45 o 
  -4   0  11      120.42      124.48     12.32 o 
  -3   0  11       40.51       48.49      9.79 o 
  -2   0  11      155.18      162.23     11.18 o 
  -1   0  11       64.84       75.93      9.12 o 
   0   0  11      783.08      764.48     21.14 o 
   1   0  11      350.68      330.81     14.40 o 
   2   0  11      116.56      143.22     10.48 o 
   3   0  11      102.72      103.23     10.03 o 
   4   0  11       66.07       61.92     10.92 o 
   5   0  11     1625.23     1601.47     43.49 o 
   6   0  11       51.87       35.81     10.76 o 
   7   0  11       15.88       16.89      6.76 o 
   8   0  11      186.60      154.97     26.61 o 
   9   0  11      505.40      511.26     31.24 o 
  -9   1  11        4.68       13.79     16.50 o 
  -8   1  11      151.96      180.02     32.16 o 
  -7   1  11        1.54       16.01     13.44 o 
  -6   1  11       18.30       32.59     13.13 o 
  -5   1  11       77.12       81.80     14.82 o 
  -4   1  11     1072.87     1100.66     85.61 o 
  -3   1  11       38.21       46.50     13.09 o 
  -2   1  11      387.29      415.64     23.47 o 
  -1   1  11      186.07      176.81     10.84 o 
   0   1  11      295.23      274.66     22.33 o 
   1   1  11        0.26       -0.73      6.43 o 
   2   1  11      332.07      325.39     16.05 o 
   3   1  11       29.72       30.17      6.03 o 
   4   1  11      200.13      203.21     12.75 o 
   5   1  11        8.90        9.21     17.13 o 
   6   1  11      144.39      158.75     13.43 o 
   7   1  11       47.51       54.44      7.95 o 
   8   1  11      763.27      831.86     67.35 o 
   9   1  11       34.15       30.67     14.13 o 
  10   1  11       14.39        0.82     13.71 o 
  -9   2  11       30.46       92.25     28.37 o 
  -8   2  11        0.26       34.19     30.49 o 
  -7   2  11      118.45      105.38     24.28 o 
  -6   2  11       23.25       51.50     21.08 o 
  -5   2  11      303.81      313.64     23.76 o 
  -4   2  11        0.36        6.89     12.38 o 
  -3   2  11      145.64      101.88     18.42 o 
  -2   2  11      122.68      167.68     51.22 o 
  -1   2  11      764.55      972.87     37.85 o 
   0   2  11       13.45       16.63     10.03 o 
   1   2  11      336.60      456.79     28.04 o 
   2   2  11      276.25      273.33     14.77 o 
   3   2  11       21.99       51.77     25.43 o 
   4   2  11       70.34       70.21     10.67 o 
   5   2  11     2664.69     2756.58     68.34 o 
   6   2  11      161.50      172.97     15.65 o 
   7   2  11       95.04       99.16     17.40 o 
   8   2  11       73.51       85.20     12.19 o 
   9   2  11      310.50      348.21     36.02 o 
  10   2  11        4.21       -2.27     12.68 o 
  -8   3  11        1.15      -17.07     17.07 o 
  -7   3  11        2.14        9.82     14.40 o 
  -6   3  11        1.27       -1.97     11.92 o 
  -5   3  11        0.09        6.61     13.35 o 
  -4   3  11      495.70      496.06     34.05 o 
  -3   3  11        1.13        5.47     11.96 o 
  -2   3  11      573.41      670.69     51.14 o 
  -1   3  11       59.59       64.32     12.34 o 
   0   3  11      657.16      681.86     31.35 o 
   1   3  11       43.62       43.27     10.26 o 
   2   3  11      646.91      608.55     29.32 o 
   3   3  11       18.64        4.54      6.48 o 
   4   3  11        1.16        3.86      5.67 o 
   5   3  11       64.48       80.07      8.79 o 
   6   3  11     3155.15     3090.21    100.06 o 
   7   3  11       46.51       54.66     17.98 o 
   8   3  11     1350.85     1278.34     35.37 o 
   9   3  11        1.48        6.31     12.99 o 
  10   3  11       45.78       52.60     16.17 o 
  11   3  11       14.21       14.02     15.60 o 
  -8   4  11        0.03       -8.17     26.15 o 
  -7   4  11        0.69       30.84     77.35 o 
  -6   4  11       19.36       30.33     24.93 o 
  -5   4  11       41.38       51.75     19.21 o 
  -4   4  11       12.86       24.51     15.07 o 
  -3   4  11      553.74      650.46     31.69 o 
  -2   4  11        5.45       14.48     14.30 o 
  -1   4  11     3608.06     4129.64    118.70 o 
   0   4  11        6.36       11.38     11.72 o 
   1   4  11      155.15      149.38     14.83 o 
   2   4  11      179.95      184.32     18.32 o 
   3   4  11      607.20      572.41     36.36 o 
   4   4  11       35.05       53.66      7.72 o 
   5   4  11      396.37      417.65     30.67 o 
   6   4  11      161.81      137.46     10.51 o 
   7   4  11       32.33       32.82      8.09 o 
   8   4  11        0.96       -8.28      9.65 o 
   9   4  11      801.07      815.07     29.42 o 
  10   4  11        6.19      -12.69     12.69 o 
  11   4  11       35.59       59.88     17.71 o 
  -7   5  11        6.27       42.10     47.16 o 
  -6   5  11        1.58       -2.67     12.94 o 
  -5   5  11        1.70      -18.76     22.32 o 
  -4   5  11       89.82       89.58     16.48 o 
  -3   5  11        4.13      -11.88     11.88 o 
  -2   5  11     3066.31     3140.51    148.64 o 
  -1   5  11       73.37       80.54     17.90 o 
   0   5  11     1489.83     1627.78    118.81 o 
   1   5  11      103.35      131.58     16.81 o 
   2   5  11     1050.46     1031.30     79.85 o 
   3   5  11        1.15       -3.35      8.89 o 
   4   5  11        3.82        3.56      8.89 o 
   5   5  11       78.43       78.39      9.46 o 
   6   5  11     1036.28      996.31     34.57 o 
   7   5  11       36.20       32.67     10.43 o 
   8   5  11      376.12      362.29     37.70 o 
   9   5  11        6.22        7.34     10.12 o 
  10   5  11        7.67        1.19     30.75 o 
  11   5  11        0.87      -13.27     18.16 o 
  -6   6  11        0.18       14.06     21.72 o 
  -5   6  11       38.29       22.16     14.80 o 
  -4   6  11        1.50        5.05     29.67 o 
  -3   6  11        8.21        7.92     11.29 o 
  -2   6  11       68.34       73.65     14.79 o 
  -1   6  11      949.01     1101.04     88.01 o 
   0   6  11       36.17       37.77     12.57 o 
   1   6  11       95.56      118.15     19.09 o 
   2   6  11       44.66       65.29     17.10 o 
   3   6  11     2230.70     2560.86    225.37 o 
   4   6  11       69.98       51.35     16.27 o 
   5   6  11      353.04      345.33     40.88 o 
   6   6  11       51.28       60.72      8.47 o 
   7   6  11       21.25       43.93     19.41 o 
   8   6  11        8.97        0.80     12.66 o 
   9   6  11      332.94      337.91     26.65 o 
  10   6  11       15.96        7.84     12.61 o 
  11   6  11       47.19       24.22     15.90 o 
  -6   7  11       11.24       25.37     19.62 o 
  -5   7  11        0.05       -3.98     13.20 o 
  -4   7  11       79.00       78.26     19.63 o 
  -3   7  11       13.39       22.11     16.21 o 
  -2   7  11       68.08       74.37     18.38 o 
  -1   7  11       26.76       31.16     12.78 o 
   0   7  11        7.87       13.14     10.89 o 
   1   7  11        8.82       -1.47     19.63 o 
   2   7  11      880.99     1044.51     48.00 o 
   3   7  11      137.48      151.39     26.52 o 
   4   7  11      303.78      357.32     28.00 o 
   5   7  11       16.98       13.79     12.93 o 
   6   7  11     1193.19     1188.18     81.84 o 
   7   7  11        0.15       -3.16      6.61 o 
   8   7  11      182.18      170.65     10.90 o 
   9   7  11        3.27        9.11      9.68 o 
  10   7  11      235.31      211.35     35.57 o 
  11   7  11       23.76       33.63     24.30 o 
  -5   8  11       90.01      101.38     26.12 o 
  -4   8  11        2.68       12.77     13.64 o 
  -3   8  11      112.69       77.32     17.06 o 
  -2   8  11       26.20       27.49     16.40 o 
  -1   8  11      106.89      102.32     17.17 o 
   0   8  11        5.28       -4.60     11.12 o 
   1   8  11       82.12      111.99     15.84 o 
   2   8  11       79.38       71.69     14.34 o 
   3   8  11      447.44      531.61     33.20 o 
   4   8  11       17.60       13.64     13.97 o 
   5   8  11      735.87      768.01     41.64 o 
   6   8  11       13.39       29.37     12.90 o 
   7   8  11      419.04      450.56     54.50 o 
   8   8  11       10.55       25.23     12.05 o 
  10   8  11        0.84      -22.51     22.51 o 
  11   8  11        1.58        7.48     15.14 o 
  -4   9  11      142.67      151.95     26.70 o 
  -3   9  11        0.37       17.00     14.16 o 
  -2   9  11        9.69        9.35     23.08 o 
  -1   9  11        4.83        0.39     13.64 o 
   0   9  11       25.13        7.24     11.35 o 
   1   9  11      110.11       90.96     19.59 o 
   2   9  11      399.84      416.00     33.60 o 
   3   9  11       71.76       72.21     15.20 o 
   4   9  11       72.12       61.19     17.91 o 
   5   9  11       20.71       33.93     15.45 o 
   6   9  11      418.89      441.83     32.95 o 
   7   9  11       42.30       55.57     37.30 o 
   8   9  11       40.66       45.22     22.71 o 
   9   9  11        0.83       12.35     15.32 o 
  10   9  11       78.56       65.09     45.52 o 
  11   9  11        7.89       14.59     16.68 o 
  -3  10  11       24.80       40.22     28.15 o 
  -2  10  11        2.15       -0.10     13.37 o 
  -1  10  11       51.18       69.92     16.40 o 
   0  10  11        1.45        7.33     58.29 o 
   1  10  11       55.22       96.83     19.91 o 
   2  10  11      113.72      140.90     23.12 o 
   3  10  11      136.34      134.75     29.97 o 
   4  10  11       33.62       31.73     25.14 o 
   5  10  11      259.12      304.50     24.31 o 
   6  10  11      262.56      315.41     29.64 o 
   7  10  11      111.34      137.65     29.05 o 
   8  10  11        0.17       -7.91     18.83 o 
   9  10  11      395.43      372.12     70.01 o 
  10  10  11        2.45      -18.69     23.42 o 
  11  10  11       19.87        7.34     19.07 o 
  -2  11  11        9.40       47.01     39.92 o 
  -1  11  11       11.21       25.61     24.10 o 
   0  11  11      100.24      100.77     18.40 o 
   1  11  11        0.04        3.71     11.63 o 
   2  11  11       46.80       53.16     18.36 o 
   3  11  11       16.38       21.11     13.30 o 
   4  11  11        2.46        2.15     11.51 o 
   5  11  11       26.05       45.83     15.26 o 
   6  11  11       57.32       89.58     22.33 o 
   7  11  11       42.42       33.25     15.26 o 
   8  11  11       29.52       18.51     21.62 o 
   9  11  11       71.50       50.08     25.79 o 
  10  11  11      187.65       42.14     44.06 o 
   0  12  11        2.22       -3.11     12.56 o 
   1  12  11        2.94       43.37     19.04 o 
   2  12  11       15.32        1.11     14.03 o 
   3  12  11       76.65       80.09     24.36 o 
   4  12  11        0.06       -5.55     15.04 o 
   5  12  11       40.25       19.84     16.77 o 
   6  12  11        2.80        4.66     13.18 o 
   7  12  11       18.98        0.72     12.40 o 
   8  12  11       21.46       36.39     40.63 o 
   9  12  11      125.67      110.37     33.17 o 
   2  13  11        0.75        9.03     13.24 o 
   3  13  11       28.21       24.80     21.14 o 
   4  13  11       28.35        5.06     13.78 o 
   5  13  11        0.71      -18.98     18.98 o 
   6  13  11        1.17      -18.62     18.62 o 
   7  13  11        0.13       17.62     21.97 o 
   8  13  11       48.39       45.63     26.21 o 
  -5  -9  12        2.79       32.04     26.03 o 
  -4  -9  12      394.66      486.75     56.77 o 
  -3  -9  12        8.82       20.26     25.50 o 
  -2  -9  12       57.07       69.98     31.33 o 
  -7  -8  12      120.52      101.36     30.18 o 
  -6  -8  12        5.02       -4.32     15.58 o 
  -5  -8  12        9.82       10.01     26.30 o 
  -4  -8  12       53.97       28.11     14.79 o 
  -3  -8  12      357.46      410.31     35.36 o 
  -2  -8  12       30.35       15.31     22.21 o 
  -1  -8  12      126.99       70.15     47.83 o 
   0  -8  12        4.22       19.25     23.54 o 
   1  -8  12        9.52        5.09     22.92 o 
  -8  -7  12        1.94        3.66      7.99 o 
  -7  -7  12       24.98       20.78      9.23 o 
  -6  -7  12        8.44        9.48      7.39 o 
  -5  -7  12       10.36       10.34      9.45 o 
  -3  -7  12      134.33      154.90     19.50 o 
  -2  -7  12       57.48       52.04     19.27 o 
  -1  -7  12       33.55       55.50     15.68 o 
   0  -7  12      448.25      495.54     80.70 o 
   1  -7  12       44.59       69.98     28.25 o 
   2  -7  12       40.02       29.70     25.67 o 
   3  -7  12        1.69        4.59     22.03 o 
  -8  -6  12        2.87        4.33      9.31 o 
  -7  -6  12       46.45       36.59      9.05 o 
  -6  -6  12        3.10        9.77      8.16 o 
  -5  -6  12        7.15       14.51      6.65 o 
  -4  -6  12       55.63       45.18     12.66 o 
  -3  -6  12      234.97      226.17     11.64 o 
  -2  -6  12        0.34       -0.16      3.29 o 
  -1  -6  12      112.97      173.30     18.87 o 
   0  -6  12      339.17      358.16     32.63 o 
   1  -6  12      276.05      309.98     29.45 o 
   2  -6  12        6.56        9.71     20.76 o 
   3  -6  12      491.65      591.19     57.01 o 
   4  -6  12        6.30       24.85     24.67 o 
  -9  -5  12       50.98       59.53     18.72 o 
  -8  -5  12        5.18       10.19      8.83 o 
  -7  -5  12        0.70       11.35      8.89 o 
  -6  -5  12      311.89      289.11     30.10 o 
  -5  -5  12       48.66       44.42      9.07 o 
  -4  -5  12        3.33        8.77      6.82 o 
  -3  -5  12       26.56       24.88      5.51 o 
  -2  -5  12       20.13       18.49      6.52 o 
  -1  -5  12      407.02      345.71     35.42 o 
   1  -5  12      263.26      293.98     22.77 o 
   2  -5  12       27.34       19.74     14.49 o 
   3  -5  12      146.40      178.51     51.67 o 
   4  -5  12      188.09      300.54     40.10 o 
   5  -5  12        0.62        0.12     18.24 o 
  -9  -4  12       83.64       61.05     15.43 o 
  -8  -4  12        2.97        4.05      9.75 o 
  -7  -4  12      191.64      187.50     26.12 o 
  -6  -4  12       72.47       86.60     11.81 o 
  -5  -4  12      328.11      345.76     17.30 o 
  -4  -4  12      212.01      198.41     12.40 o 
  -3  -4  12      217.44      211.16     11.11 o 
  -2  -4  12       24.57       21.43      6.25 o 
  -1  -4  12      437.71      474.23     14.09 o 
   0  -4  12      750.59      640.03     23.69 o 
   1  -4  12      235.26      237.47     15.01 o 
   2  -4  12       50.60       42.87      2.78 o 
   4  -4  12      448.32      473.07     44.27 o 
   5  -4  12       24.10        4.65     17.62 o 
   6  -4  12       28.55       53.75     24.90 o 
  -9  -3  12        0.99        1.56     10.61 o 
  -8  -3  12       64.05       30.88     14.39 o 
  -7  -3  12      182.32      167.17     16.51 o 
  -6  -3  12      245.94      281.40     14.92 o 
  -5  -3  12      110.64       89.41     13.27 o 
  -4  -3  12       34.93       30.41      8.29 o 
  -3  -3  12      519.48      553.91     23.33 o 
  -2  -3  12      311.70      303.71     12.24 o 
  -1  -3  12      192.34      173.25     18.63 o 
   0  -3  12      197.57      181.19     11.02 o 
   1  -3  12      165.01      145.93     15.08 o 
   2  -3  12       39.85       46.92      9.10 o 
   3  -3  12      528.33      539.23     45.27 o 
   4  -3  12      225.10      219.54     14.38 o 
   5  -3  12       30.93       18.50      7.48 o 
   6  -3  12       98.72      132.61     27.63 o 
   7  -3  12      141.20      106.07     28.52 o 
  -9  -2  12        3.03       -3.75      8.29 o 
  -8  -2  12       57.62       37.24     10.44 o 
  -7  -2  12       90.84      101.88     14.76 o 
  -6  -2  12      179.65      188.25     14.05 o 
  -5  -2  12        9.77        4.69      7.43 o 
  -4  -2  12       17.04       25.37      7.35 o 
  -3  -2  12      659.97      671.00     19.83 o 
  -2  -2  12       97.90       99.21      9.84 o 
  -1  -2  12       28.57       20.57      5.74 o 
   0  -2  12      476.72      478.37     15.89 o 
   1  -2  12      339.67      358.44     10.96 o 
   2  -2  12      235.78      227.11     10.08 o 
   3  -2  12       15.27       19.04      8.01 o 
   4  -2  12      237.63      307.63     31.81 o 
   5  -2  12       11.56        7.20      5.38 o 
   6  -2  12      324.47      327.35     15.83 o 
   7  -2  12      225.00      206.81     13.81 o 
   8  -2  12       83.17       74.45     15.19 o 
  -9  -1  12       21.76       22.03     14.05 o 
  -8  -1  12       18.57       12.42     12.04 o 
  -7  -1  12      337.48      383.16     29.63 o 
  -6  -1  12       67.48       55.29     13.28 o 
  -5  -1  12      131.58       90.41     10.28 o 
  -4  -1  12       73.05       83.55     13.12 o 
  -3  -1  12      375.93      415.86     15.90 o 
  -2  -1  12      193.00      197.67     12.61 o 
  -1  -1  12       75.86      102.54      9.52 o 
   0  -1  12      330.68      336.73     12.41 o 
   1  -1  12       40.63       51.44      7.65 o 
   2  -1  12       27.38       27.29      6.47 o 
   3  -1  12     1855.14     1803.46     41.63 o 
   4  -1  12       70.82       56.35      8.90 o 
   5  -1  12       76.43       55.50      9.64 o 
   6  -1  12      104.49       85.63     14.21 o 
   7  -1  12      712.60      745.74     25.69 o 
   8  -1  12       28.07       23.26     14.67 o 
  -9   0  12        7.10       27.18     11.55 o 
  -8   0  12       24.16       32.69     13.70 o 
  -7   0  12        2.75       13.68      9.45 o 
  -6   0  12      649.29      652.87     25.52 o 
  -5   0  12       27.78       10.63      8.84 o 
  -4   0  12       36.81       50.68     10.69 o 
  -3   0  12      308.19      300.86     14.74 o 
  -2   0  12      414.93      450.70     16.59 o 
  -1   0  12       40.02       55.75     15.19 o 
   0   0  12      631.18      713.26     25.67 o 
   1   0  12      350.96      321.92     15.97 o 
   2   0  12       76.15       88.37      8.77 o 
   3   0  12       74.44       92.72      9.51 o 
   4   0  12      168.59      176.20     19.57 o 
   5   0  12       49.27       64.73     10.84 o 
   6   0  12      375.42      393.46     26.13 o 
   7   0  12       95.41       77.46     10.12 o 
   8   0  12      186.98      125.77     13.96 o 
   9   0  12       45.09       31.70     14.35 o 
  -9   1  12       53.68       42.35     23.04 o 
  -8   1  12        6.86        7.21     14.21 o 
  -7   1  12       97.05      129.52     25.10 o 
  -6   1  12        1.92       11.37     12.70 o 
  -5   1  12      157.35      110.76     19.87 o 
  -4   1  12       63.13       70.34     13.47 o 
  -3   1  12      654.39      804.25     84.68 o 
  -2   1  12        1.44       -4.14      8.92 o 
  -1   1  12      129.55      149.28     14.84 o 
   0   1  12      654.18      638.08     23.75 o 
   1   1  12     2849.67     3165.29     63.90 o 
   2   1  12       91.91       95.56      8.70 o 
   3   1  12      362.22      311.23     15.85 o 
   4   1  12      119.18      121.99      8.94 o 
   5   1  12      192.99      217.60     18.92 o 
   6   1  12       28.59       40.39      9.37 o 
   7   1  12      772.03      807.62     34.56 o 
   8   1  12        5.11       -7.17      8.82 o 
   9   1  12      133.03      129.36     15.78 o 
  10   1  12       50.23       36.01     16.56 o 
  -8   2  12        5.17       -2.78     15.10 o 
  -7   2  12        0.07       23.16     27.73 o 
  -6   2  12      149.26      135.39     20.55 o 
  -5   2  12       26.83        4.16     11.32 o 
  -4   2  12      174.35      174.74     22.81 o 
  -3   2  12        0.59        7.94     12.33 o 
  -2   2  12      380.58      334.26     21.50 o 
  -1   2  12       82.39       83.12     15.52 o 
   0   2  12      738.35      899.11     50.40 o 
   1   2  12      376.35      391.44     20.67 o 
   2   2  12      131.10      165.64     26.10 o 
   3   2  12      252.69      248.14     19.16 o 
   4   2  12     1306.71     1330.17     35.75 o 
   5   2  12      219.01      236.38     16.16 o 
   6   2  12       86.15       76.55     13.40 o 
   7   2  12        1.21       -3.52      7.52 o 
   8   2  12        0.68       -1.06      6.63 o 
   9   2  12       11.42        7.17     10.49 o 
  10   2  12      443.38      446.04     45.18 o 
  -8   3  12        0.26       23.98     28.95 o 
  -7   3  12       56.76       78.28     20.96 o 
  -6   3  12       18.68       39.00     31.73 o 
  -5   3  12        0.35      -24.67     24.67 o 
  -4   3  12        0.00       -6.54     13.79 o 
  -3   3  12      513.25      622.85     36.23 o 
  -2   3  12        8.38        8.43     11.82 o 
  -1   3  12      217.76      219.63     29.91 o 
   0   3  12       43.10       47.34     11.80 o 
   1   3  12     1616.05     1688.49    104.74 o 
   2   3  12       88.87       72.21      9.31 o 
   3   3  12       77.25       71.57      9.34 o 
   4   3  12      141.27      121.64     10.88 o 
   5   3  12       72.14       51.15      9.37 o 
   6   3  12        0.43       -7.33      7.33 o 
   7   3  12       86.24       82.73     10.43 o 
   8   3  12        6.51       23.79     14.14 o 
   9   3  12      151.39      182.14     12.32 o 
  10   3  12        0.62        8.75     19.49 o 
  -7   4  12        2.71       22.09     30.15 o 
  -6   4  12      178.70      169.35     28.80 o 
  -5   4  12       18.89       40.84     46.51 o 
  -4   4  12      136.26      185.20     20.97 o 
  -3   4  12       35.63       35.93     13.51 o 
  -2   4  12      935.09      851.99     58.04 o 
  -1   4  12        0.07       -1.61     16.29 o 
   0   4  12     1035.45     1130.10    148.23 o 
   1   4  12        7.46       12.25     12.12 o 
   2   4  12        1.20       11.23      9.91 o 
   3   4  12      213.18      192.88     20.13 o 
   4   4  12      222.41      260.69     15.54 o 
   5   4  12       59.76       53.06      8.11 o 
   6   4  12      211.21      212.47     14.13 o 
   7   4  12        5.69        3.11      6.46 o 
   8   4  12        7.19       13.26      8.71 o 
   9   4  12        0.09        2.75      8.18 o 
  10   4  12      198.28      217.61     22.59 o 
  11   4  12        4.60        2.40     14.43 o 
  -7   5  12       33.61       37.98     24.69 o 
  -6   5  12       14.57      -42.12     51.90 o 
  -5   5  12       66.46       56.86     21.79 o 
  -4   5  12        2.09      -19.77     19.77 o 
  -3   5  12      193.42      221.03     28.89 o 
  -2   5  12       17.27       11.27     11.39 o 
  -1   5  12     1499.61     1409.32     62.20 o 
   0   5  12       55.28       56.97     14.06 o 
   1   5  12      387.49      387.25     42.57 o 
   2   5  12      132.66      141.96     37.18 o 
   3   5  12      589.67      623.78     47.93 o 
   4   5  12        7.54       16.52     12.06 o 
   5   5  12       45.02       28.44      7.60 o 
   6   5  12       17.78       12.11      6.42 o 
   7   5  12      144.09       81.15     47.35 o 
   8   5  12       38.01       38.99     12.70 o 
   9   5  12      133.38      147.93     12.44 o 
  10   5  12        2.50      -11.24     13.15 o 
  11   5  12      184.74      245.60     81.42 o 
  -6   6  12       67.47       81.37     21.62 o 
  -5   6  12        0.72      -14.01     24.34 o 
  -4   6  12       29.99        9.85     16.38 o 
  -3   6  12        3.60       -1.51     14.10 o 
  -2   6  12       13.78       31.51     13.38 o 
  -1   6  12       70.78       85.74     19.05 o 
   0   6  12       42.75       68.05     26.30 o 
   1   6  12       15.04        3.15     10.40 o 
   2   6  12       25.08       41.55     15.93 o 
   3   6  12        5.79        1.85     10.02 o 
   4   6  12      471.81      490.92     32.39 o 
   5   6  12       13.76        6.76     15.10 o 
   6   6  12       95.98      110.77      9.80 o 
   7   6  12       41.96       40.94      8.43 o 
   8   6  12       91.76       84.08     29.04 o 
   9   6  12       13.60       13.61     12.69 o 
  11   6  12        8.40       -2.41     17.36 o 
  -5   7  12       32.62        3.87     14.29 o 
  -4   7  12        1.90       23.90     26.87 o 
  -3   7  12       27.48       37.14     18.56 o 
  -2   7  12       17.98       28.43     22.25 o 
  -1   7  12        2.73        6.35     13.30 o 
   0   7  12       10.89        4.76     17.26 o 
   1   7  12       96.33       81.74     18.82 o 
   2   7  12       19.98       17.37     13.04 o 
   3   7  12     1161.64     1276.50     72.73 o 
   4   7  12      102.69       97.37     26.50 o 
   5   7  12      150.30      203.84     25.30 o 
   6   7  12       19.65       23.61     12.47 o 
   7   7  12      254.58      266.99     13.47 o 
   8   7  12        0.34        1.82      6.86 o 
   9   7  12       11.70       10.61     11.22 o 
  10   7  12        4.45       19.75     21.41 o 
  11   7  12       77.63       68.96     20.44 o 
  -4   8  12        0.29       -7.44     21.22 o 
  -3   8  12        3.77       -3.03     14.84 o 
  -2   8  12      163.02      189.63     27.40 o 
  -1   8  12        2.16      -12.81     12.81 o 
   0   8  12       70.43       83.78     28.15 o 
   1   8  12        0.05        6.92     13.74 o 
   2   8  12        3.23       18.07     28.09 o 
   3   8  12      137.99      149.16     18.57 o 
   4   8  12      387.53      376.75     30.73 o 
   5   8  12       15.32       17.01     23.26 o 
   6   8  12      102.68      115.25     21.30 o 
   7   8  12        4.50        6.22     18.97 o 
   8   8  12       28.01        5.35     10.23 o 
   9   8  12        0.11        8.91     11.87 o 
  10   8  12      215.26      159.26     33.97 o 
  11   8  12        1.38       -7.62     15.47 o 
  -4   9  12        0.00        5.90     14.64 o 
  -3   9  12        6.61       30.96     45.86 o 
  -2   9  12        2.23      -14.72     14.72 o 
  -1   9  12        0.30       15.71     22.60 o 
   0   9  12        0.23       38.15     14.37 o 
   1   9  12      116.36      147.68     19.09 o 
   2   9  12       32.60       50.64     18.01 o 
   3   9  12        5.45        7.05     11.93 o 
   4   9  12      103.13       96.61     21.26 o 
   5   9  12       12.58      -14.03     17.03 o 
   6   9  12       14.78        0.87     17.34 o 
   7   9  12       79.00       98.56     23.01 o 
   8   9  12       34.17       37.90     23.39 o 
   9   9  12      405.14      322.47     16.20 o 
  10   9  12        2.16       -4.12     20.05 o 
  11   9  12      105.80       46.84     36.25 o 
  -2  10  12       14.36       30.00     16.31 o 
  -1  10  12       36.75       50.37     16.39 o 
   0  10  12       14.67       33.83     17.76 o 
   1  10  12       10.63      -20.22     43.89 o 
   2  10  12        0.04      -16.59     16.59 o 
   3  10  12       41.15       46.53     31.15 o 
   4  10  12       53.40       72.41     27.93 o 
   5  10  12        0.18       -3.12     14.18 o 
   6  10  12       39.71       46.39     19.20 o 
   7  10  12       69.22      112.85     24.06 o 
   8  10  12        5.62       -8.59     20.85 o 
   9  10  12        0.51       -5.96      7.40 o 
  10  10  12      168.59       88.93     51.82 o 
  -1  11  12        0.19       13.16     42.75 o 
   0  11  12        7.38       -7.09     13.42 o 
   1  11  12       23.12       21.62     14.25 o 
   2  11  12        6.13       29.74     17.63 o 
   3  11  12       14.91        6.44     14.13 o 
   4  11  12        0.24       16.77     13.99 o 
   5  11  12        0.35       15.24     13.84 o 
   6  11  12       84.19      100.38     19.81 o 
   7  11  12       49.12       38.70     25.73 o 
   8  11  12        5.22       17.86     23.04 o 
   9  11  12       10.84       -5.54     35.39 o 
  10  11  12       26.69       51.47     29.17 o 
   1  12  12        7.81       39.19     27.83 o 
   2  12  12        3.20      -13.98     13.98 o 
   3  12  12       14.95       22.51     22.40 o 
   4  12  12      111.02      105.26     20.55 o 
   5  12  12        9.09      -15.29     24.43 o 
   6  12  12      107.54      139.68     22.61 o 
   7  12  12      121.58      154.35     24.02 o 
   8  12  12       16.26       37.93     26.80 o 
   9  12  12        6.31       -5.57     22.59 o 
   3  13  12       32.74       53.38     47.94 o 
   4  13  12       29.58       50.37     30.11 o 
   5  13  12        7.59       18.36     42.51 o 
   6  13  12       11.99       21.18     16.56 o 
   7  13  12      105.11       83.43     21.57 o 
  -4  -8  13       49.78       15.07     53.04 o 
  -3  -8  13       32.03       47.31     17.68 o 
  -2  -8  13      196.38      267.23    143.33 o 
  -1  -8  13       21.16        6.49     22.92 o 
  -7  -7  13        7.05       12.57      8.10 o 
  -6  -7  13       10.69       13.98      8.05 o 
  -5  -7  13       27.80       17.29      7.95 o 
  -4  -7  13        3.73        7.05     24.70 o 
  -3  -7  13       38.54       36.21     15.40 o 
  -2  -7  13       65.76       73.02     18.18 o 
  -1  -7  13      139.15      122.33     26.56 o 
   0  -7  13        5.10       -7.41     14.78 o 
   1  -7  13      127.75      165.80     37.64 o 
   2  -7  13       25.79       13.56     40.98 o 
  -8  -6  13      133.26      122.14     14.08 o 
  -7  -6  13        5.28       -4.21      8.91 o 
  -6  -6  13       57.59       36.10     11.02 o 
  -5  -6  13        6.91       13.83      6.80 o 
  -4  -6  13      101.31       70.66      8.07 o 
  -3  -6  13       54.60       36.64      9.39 o 
  -2  -6  13      110.01      125.50     18.33 o 
  -1  -6  13       55.16       48.46     15.67 o 
   0  -6  13       97.43       96.30     23.28 o 
   1  -6  13       83.02      110.10     18.91 o 
   2  -6  13      296.63      435.64     49.81 o 
   3  -6  13        0.14      -24.76     24.76 o 
  -8  -5  13       41.98       38.22     10.93 o 
  -7  -5  13       74.54       47.01     13.53 o 
  -6  -5  13       45.30       31.99     10.00 o 
  -5  -5  13      140.07      135.02     15.00 o 
  -4  -5  13        4.02        5.43      5.98 o 
  -3  -5  13       35.39       30.04      6.22 o 
  -2  -5  13      160.89      148.21     20.73 o 
  -1  -5  13       19.83       19.50      4.30 o 
   0  -5  13       12.28       24.80     13.06 o 
   1  -5  13      367.69      422.64     35.92 o 
   2  -5  13      223.23      286.35     30.77 o 
   3  -5  13        1.24      -13.26     13.26 o 
   4  -5  13       90.80       75.87     29.17 o 
  -8  -4  13       86.04       46.32     13.26 o 
  -7  -4  13        4.75       18.64     14.59 o 
  -6  -4  13        1.97        0.46      6.86 o 
  -5  -4  13      493.37      462.71     20.99 o 
  -4  -4  13      249.84      230.16     12.67 o 
  -3  -4  13       83.23       90.65      9.29 o 
  -2  -4  13        4.68        4.91      5.87 o 
  -1  -4  13       15.87       10.01      5.80 o 
   0  -4  13       28.94       24.79     12.95 o 
   1  -4  13      266.32      229.90     37.49 o 
   2  -4  13      296.66      224.24     19.89 o 
   3  -4  13       41.56       30.03     17.21 o 
   4  -4  13      334.48      406.37     28.01 o 
   5  -4  13      153.77      157.99     33.43 o 
  -9  -3  13        0.29        6.64     20.67 o 
  -8  -3  13       77.10      119.11     20.24 o 
  -7  -3  13        9.60       25.91     13.90 o 
  -6  -3  13       61.17       76.30     12.55 o 
  -5  -3  13      319.32      392.21     22.99 o 
  -4  -3  13      363.41      329.20     17.24 o 
  -3  -3  13        0.67       -4.95      5.88 o 
  -2  -3  13        6.75        8.24      6.98 o 
  -1  -3  13       25.63       22.00      5.64 o 
   0  -3  13       24.33       24.70      6.20 o 
   1  -3  13        9.88       12.34      5.45 o 
   2  -3  13       23.13       24.07      8.44 o 
   3  -3  13       32.11       31.37     10.45 o 
   4  -3  13      365.56      290.09     29.02 o 
   5  -3  13      263.65      266.59     22.84 o 
   6  -3  13       30.17       20.11     21.47 o 
  -9  -2  13        3.97       18.74     18.15 o 
  -8  -2  13        4.67        9.18      8.84 o 
  -7  -2  13        7.52       27.33     30.98 o 
  -6  -2  13       29.89       51.62     14.85 o 
  -5  -2  13      319.56      295.75     20.02 o 
  -4  -2  13       51.32       39.95     10.95 o 
  -3  -2  13       13.77       19.75      7.46 o 
  -2  -2  13      575.42      559.01     25.88 o 
  -1  -2  13      210.93      202.43     11.93 o 
   0  -2  13       56.78       53.29      7.48 o 
   1  -2  13      103.72      114.85     11.35 o 
   2  -2  13       57.69       64.89      6.34 o 
   3  -2  13       50.51       42.15     11.17 o 
   4  -2  13      262.19      244.42     14.05 o 
   5  -2  13      677.26      672.43     29.96 o 
   6  -2  13       12.74       14.90      8.11 o 
   7  -2  13        6.44        9.33      7.74 o 
  -8  -1  13       15.55       12.97      9.76 o 
  -7  -1  13       12.02       15.92      9.74 o 
  -6  -1  13       72.45       89.66     11.77 o 
  -5  -1  13       52.18       44.60      9.61 o 
  -4  -1  13      138.09      159.23     13.16 o 
  -3  -1  13       51.82       74.51     14.82 o 
  -2  -1  13      444.08      474.24     16.59 o 
  -1  -1  13      180.59      184.42     14.58 o 
   0  -1  13        3.55       -1.45      6.27 o 
   1  -1  13      138.34      146.58     10.27 o 
   2  -1  13      612.83      629.13     17.60 o 
   3  -1  13       28.51       29.71      8.68 o 
   4  -1  13       76.69       63.78      9.84 o 
   5  -1  13      167.72      166.32     17.03 o 
   6  -1  13       69.57       59.44     15.28 o 
   7  -1  13       74.57       55.81     13.09 o 
   8  -1  13      143.40      100.48     16.15 o 
  -8   0  13        4.71       32.58     21.42 o 
  -7   0  13       14.31       -0.73     11.37 o 
  -6   0  13        1.42       -7.23     10.23 o 
  -5   0  13       72.04       83.32     15.49 o 
  -4   0  13       20.89        4.24      8.11 o 
  -3   0  13      467.44      465.39     24.01 o 
  -2   0  13      198.36      212.45     12.78 o 
  -1   0  13     1750.94     1827.21     57.52 o 
   0   0  13       15.90       21.33      7.76 o 
   1   0  13       59.65       64.17      7.94 o 
   2   0  13      344.84      321.63     16.00 o 
   3   0  13       23.40       41.33      7.61 o 
   4   0  13      263.70      286.24     13.65 o 
   5   0  13       98.27       82.17     14.76 o 
   6   0  13       68.76       68.46     16.57 o 
   7   0  13      218.81      179.89     19.66 o 
   8   0  13      181.09      164.15     15.57 o 
   9   0  13      115.34       99.94     14.81 o 
  -8   1  13       41.30       55.03     16.37 o 
  -7   1  13       13.31       35.94     15.87 o 
  -6   1  13       16.01       44.35     13.96 o 
  -5   1  13       15.09       13.62      9.79 o 
  -4   1  13        0.74       -2.61      7.86 o 
  -3   1  13      123.72      141.04     14.19 o 
  -2   1  13      810.00      976.74     42.39 o 
  -1   1  13        9.41        3.38      6.93 o 
   0   1  13      377.30      363.42     20.74 o 
   1   1  13      378.27      400.15     17.76 o 
   2   1  13      452.75      450.51     16.16 o 
   3   1  13       43.33       33.98      7.90 o 
   4   1  13       77.12       74.82      8.28 o 
   5   1  13       73.83       58.05     13.10 o 
   6   1  13        8.25       11.70      8.51 o 
   7   1  13       14.21        9.18      8.80 o 
   8   1  13      346.02      365.76     22.95 o 
   9   1  13        7.00       -1.22      9.62 o 
  -8   2  13       12.89        3.53     19.09 o 
  -7   2  13       12.60       13.92     45.44 o 
  -6   2  13        0.03       -3.61     12.98 o 
  -5   2  13       80.88      114.63     30.40 o 
  -4   2  13       36.99       33.19     13.19 o 
  -3   2  13      172.10      233.94     24.76 o 
  -2   2  13        5.93        1.89     15.43 o 
  -1   2  13       80.70       68.17     10.57 o 
   0   2  13       86.28      105.55     12.68 o 
   1   2  13      533.58      692.06     22.38 o 
   2   2  13      101.58       87.50     11.06 o 
   3   2  13      120.59      122.36     12.99 o 
   4   2  13       87.19       98.19      9.11 o 
   5   2  13      146.40      162.87     10.73 o 
   6   2  13      114.80      109.40     15.84 o 
   7   2  13      326.30      311.83     21.56 o 
   8   2  13       22.23        9.39      7.69 o 
   9   2  13       16.39       17.69     11.84 o 
  -7   3  13        7.74       34.70     23.71 o 
  -6   3  13       18.32      -15.76     18.73 o 
  -5   3  13        6.39       22.11     23.87 o 
  -4   3  13       18.45       23.46     16.43 o 
  -3   3  13        1.79        8.29     11.27 o 
  -2   3  13      653.08      712.09     43.75 o 
  -1   3  13        1.73        6.93     10.25 o 
   0   3  13       79.98       69.95     15.24 o 
   1   3  13       61.63       37.12     11.92 o 
   2   3  13      918.05     1066.68     40.08 o 
   3   3  13       31.85       37.29      8.18 o 
   4   3  13      304.08      298.80     18.90 o 
   5   3  13      325.58      339.06     22.95 o 
   6   3  13      865.92      838.46     28.32 o 
   7   3  13        1.32        9.29      8.05 o 
   8   3  13      272.59      268.55     36.02 o 
   9   3  13        5.52        7.11      9.36 o 
  10   3  13       91.54       67.54     19.48 o 
  -7   4  13       21.10      -29.67     29.67 o 
  -6   4  13        0.02       36.70     55.15 o 
  -5   4  13       22.79       27.91     27.18 o 
  -4   4  13       43.21       20.48     16.25 o 
  -3   4  13       75.09       71.18     15.94 o 
  -2   4  13        7.01        7.89     11.12 o 
  -1   4  13       25.07       15.77     16.18 o 
   0   4  13        0.01       -3.38      9.82 o 
   1   4  13      323.67      413.00     32.09 o 
   2   4  13        2.79       -8.02     19.22 o 
   3   4  13        3.01        8.43     17.12 o 
   4   4  13       55.54       46.04      8.53 o 
   5   4  13     2472.08     2512.00     59.68 o 
   6   4  13      199.59      208.36     21.04 o 
   7   4  13      175.37      153.94     13.12 o 
   8   4  13       87.98       77.59     13.93 o 
   9   4  13       17.16       12.23     13.93 o 
  10   4  13        5.03        6.97     20.62 o 
  -6   5  13        1.83       25.60     22.96 o 
  -5   5  13       22.59        8.96     17.43 o 
  -4   5  13        6.51       24.85     14.80 o 
  -3   5  13        6.40       -8.17     14.69 o 
  -2   5  13      130.36      156.65     19.74 o 
  -1   5  13       58.80       41.99     14.01 o 
   0   5  13      123.35      218.58     19.73 o 
   1   5  13       44.77       48.73     16.21 o 
   2   5  13       58.85       68.63     13.99 o 
   3   5  13       56.84       66.94     14.82 o 
   4   5  13      539.19      632.23     28.76 o 
   5   5  13       52.58       65.75      9.25 o 
   6   5  13      815.37      785.83     37.22 o 
   7   5  13       23.04       31.50     12.94 o 
   8   5  13      417.45      364.92    124.73 o 
   9   5  13       39.36       36.98     10.24 o 
  10   5  13        2.31      -11.54     16.11 o 
  -6   6  13        1.67       24.03     30.72 o 
  -5   6  13       23.25       40.26     23.20 o 
  -4   6  13        0.30        3.46     16.12 o 
  -3   6  13      157.78      161.29     39.12 o 
  -2   6  13        3.56       10.88     15.66 o 
  -1   6  13      231.90      244.65     41.55 o 
   0   6  13       40.89       44.29     22.56 o 
   1   6  13      596.03      654.09     39.24 o 
   2   6  13       37.50       42.49     13.86 o 
   3   6  13       19.37       37.28     15.43 o 
   4   6  13        9.06        5.54     13.03 o 
   5   6  13     1015.36     1082.92     66.17 o 
   6   6  13       26.93       30.92     10.38 o 
   7   6  13       68.04       66.26     19.00 o 
   8   6  13       53.52       48.45      9.26 o 
   9   6  13      188.05      195.69     15.35 o 
  10   6  13       11.45       26.24     23.48 o 
  -5   7  13        0.00       -4.50     19.00 o 
  -4   7  13       51.97       56.96     23.45 o 
  -3   7  13        4.06      -18.46     18.46 o 
  -2   7  13      133.13      132.07     20.42 o 
  -1   7  13       13.24        5.68     12.15 o 
   0   7  13        7.67       -5.92     11.28 o 
   1   7  13       13.30       28.51     16.06 o 
   2   7  13      229.33      238.41     47.50 o 
   3   7  13        0.13       11.49     12.05 o 
   4   7  13       27.80       20.88     12.49 o 
   5   7  13       36.91       42.88     22.83 o 
   6   7  13       84.05       93.96     20.24 o 
   7   7  13       23.37       22.92      7.80 o 
   8   7  13      454.74      406.32     25.85 o 
   9   7  13        0.36       -1.93     12.95 o 
  10   7  13        1.07        1.10     18.95 o 
  -4   8  13       10.27       17.55     41.25 o 
  -3   8  13        2.53        2.07     16.44 o 
  -2   8  13        0.20        4.37     21.47 o 
  -1   8  13       58.37       47.55     16.79 o 
   0   8  13        5.03        9.54     24.92 o 
   1   8  13        2.09       13.57     12.24 o 
   2   8  13        0.06       13.62     16.11 o 
   3   8  13       61.86       69.89     16.51 o 
   4   8  13       46.02       38.14     14.60 o 
   5   8  13       94.35      121.56     22.77 o 
   6   8  13       30.61       49.86     16.12 o 
   7   8  13      503.68      540.33     65.07 o 
   8   8  13       21.69       22.01      8.38 o 
   9   8  13      324.16      312.14     20.01 o 
  10   8  13        1.37       11.08     22.21 o 
  -3   9  13        7.46       -5.81     14.70 o 
  -2   9  13       55.48       78.87     19.42 o 
  -1   9  13        0.14        2.74     20.37 o 
   0   9  13        0.49        3.93     12.43 o 
   1   9  13        0.28      -13.36     13.36 o 
   2   9  13       42.01      101.66     18.91 o 
   3   9  13       14.34       38.66     15.13 o 
   4   9  13        0.54        1.18     42.67 o 
   5   9  13       53.16       55.41     26.84 o 
   6   9  13       31.18       40.17     19.19 o 
   7   9  13        1.46      -16.70     16.70 o 
   9   9  13       22.81       19.47     12.54 o 
  10   9  13       15.62        6.25     35.80 o 
  -2  10  13        0.41        5.60     16.63 o 
  -1  10  13       96.55       60.86     18.81 o 
   0  10  13        0.53      -10.37     19.99 o 
   1  10  13       68.88       61.99     27.89 o 
   2  10  13        0.82        9.20     19.90 o 
   3  10  13       19.88       61.35     21.30 o 
   4  10  13        8.72      -26.83     26.83 o 
   5  10  13      137.81      154.87     27.21 o 
   6  10  13        0.39        1.29     15.16 o 
   7  10  13        2.25       30.01     25.14 o 
   8  10  13       47.43       85.79     30.56 o 
   9  10  13      149.81       91.49     42.01 o 
  10  10  13        0.19       14.36     24.96 o 
   0  11  13       18.31       43.12     17.99 o 
   1  11  13        2.28       19.78     15.15 o 
   2  11  13      144.71      136.17     21.54 o 
   3  11  13        5.18       -1.47     17.38 o 
   4  11  13       10.02       -1.87     14.77 o 
   5  11  13       10.23       -2.09     16.00 o 
   6  11  13       85.43       63.80     22.78 o 
   7  11  13        0.29       10.27     18.24 o 
   8  11  13       33.33       22.77     24.99 o 
   9  11  13       28.12        9.18     23.99 o 
   1  12  13        9.32       46.40     30.58 o 
   2  12  13       11.34       14.54     15.45 o 
   3  12  13       16.00        8.87     15.42 o 
   4  12  13       10.14        2.61     17.83 o 
   5  12  13       22.25       49.56     18.49 o 
   6  12  13        0.11       -8.80     17.25 o 
   7  12  13        2.34       29.52     17.90 o 
   8  12  13       13.12       23.42     26.15 o 
  -5  -7  14        0.74      -15.13     18.21 o 
  -3  -7  14        0.91       17.32     19.25 o 
  -2  -7  14        8.08        7.27     14.71 o 
  -1  -7  14       39.70       40.74     17.77 o 
   0  -7  14       20.82       23.13     21.14 o 
  -6  -6  14        3.83        6.20     11.71 o 
  -5  -6  14       12.78        4.01      6.07 o 
  -4  -6  14       17.08       -1.90      5.68 o 
  -3  -6  14      247.78      304.60     31.72 o 
  -2  -6  14        0.53       -3.49     15.49 o 
  -1  -6  14      139.81      138.17     27.30 o 
   0  -6  14       38.66       51.46     17.28 o 
   1  -6  14        1.27      -13.52     22.73 o 
   2  -6  14       56.37       16.88     41.78 o 
  -7  -5  14       65.72       76.50     15.70 o 
  -6  -5  14        0.62       -8.24      8.24 o 
  -5  -5  14        0.21       -1.01      7.70 o 
  -4  -5  14       72.33       70.01     10.32 o 
  -3  -5  14       22.75        9.92      6.79 o 
  -2  -5  14        1.60       -1.82      5.22 o 
  -1  -5  14       20.48       46.31     18.75 o 
   0  -5  14      294.52      303.30     32.66 o 
   1  -5  14        0.81       -8.48     12.90 o 
   2  -5  14       30.53       13.78     18.27 o 
   3  -5  14      159.90      231.59     29.74 o 
   4  -5  14        3.89       15.07     40.42 o 
  -8  -4  14       41.03       56.64     25.51 o 
  -7  -4  14       28.89       40.59     15.99 o 
  -6  -4  14      162.40      114.84     12.70 o 
  -5  -4  14       45.80       50.54     12.44 o 
  -4  -4  14        7.78       13.55      7.30 o 
  -3  -4  14       53.33       65.94     10.91 o 
  -2  -4  14        3.25        4.37      7.90 o 
  -1  -4  14      365.17      335.57     33.94 o 
   0  -4  14       21.13        9.17      6.22 o 
   1  -4  14       61.43       32.37      7.96 o 
   2  -4  14      100.48       91.42     28.55 o 
   3  -4  14      207.60      207.75     22.54 o 
   4  -4  14        6.82        5.95     23.08 o 
   5  -4  14      100.22       95.29     32.72 o 
  -8  -3  14       40.01       56.78     17.41 o 
  -7  -3  14      105.57      103.44     15.75 o 
  -6  -3  14        1.54       13.48     10.10 o 
  -5  -3  14        3.64       20.99     11.12 o 
  -4  -3  14      665.30      705.63     32.47 o 
  -3  -3  14      206.94      226.39     17.74 o 
  -2  -3  14        0.21        3.81      7.79 o 
  -1  -3  14       46.94       48.37      7.46 o 
   0  -3  14      555.86      543.32     17.96 o 
   1  -3  14        1.33       -1.27      4.87 o 
   2  -3  14       65.85       52.29     30.95 o 
   3  -3  14      145.93      124.34     20.20 o 
   4  -3  14       38.85       41.49     17.23 o 
   5  -3  14      124.84      137.89     19.46 o 
   6  -3  14      112.18      106.61     32.16 o 
  -8  -2  14       36.26       72.10     18.05 o 
  -7  -2  14       35.23       54.36     13.52 o 
  -6  -2  14       20.90       25.22     11.10 o 
  -5  -2  14        0.12        8.60     13.09 o 
  -4  -2  14      237.52      253.52     14.89 o 
  -3  -2  14      285.60      265.11     21.82 o 
  -2  -2  14       88.62       77.24      9.68 o 
  -1  -2  14      400.54      404.99     20.31 o 
   0  -2  14      186.75      151.18     27.63 o 
   1  -2  14      269.39      248.99     11.28 o 
   2  -2  14        3.36        2.24      4.89 o 
   3  -2  14      105.20      107.61     14.63 o 
   4  -2  14       13.34        8.61      7.27 o 
   5  -2  14       10.34       14.80      9.12 o 
   6  -2  14       98.77       60.30      9.03 o 
  -8  -1  14       32.59       24.76     16.09 o 
  -7  -1  14       56.99       60.16     13.19 o 
  -6  -1  14        3.98       12.36      9.23 o 
  -5  -1  14       40.70       36.16     11.61 o 
  -4  -1  14       50.08       63.06     11.93 o 
  -3  -1  14      396.77      393.21     18.82 o 
  -2  -1  14       18.83       32.57      8.82 o 
  -1  -1  14      271.20      281.23     13.41 o 
   0  -1  14      329.50      339.86     31.43 o 
   1  -1  14      321.68      341.39     13.56 o 
   2  -1  14      181.62      196.49     10.60 o 
   3  -1  14       15.62       12.92      8.49 o 
   4  -1  14       58.29       45.91      9.94 o 
   5  -1  14      107.13       93.24     19.74 o 
   6  -1  14       82.29       67.64     12.12 o 
   7  -1  14       60.04       48.47      9.02 o 
  -8   0  14        6.40       27.59     13.34 o 
  -7   0  14       21.35       12.44     11.61 o 
  -6   0  14       16.96       26.40     12.50 o 
  -5   0  14        7.81        8.81     10.68 o 
  -4   0  14      174.49      197.03     23.44 o 
  -3   0  14       16.84        1.17      7.10 o 
  -2   0  14       41.65       17.87      8.02 o 
  -1   0  14      207.15      211.89     19.73 o 
   0   0  14      712.13      732.17     22.18 o 
   1   0  14       17.52       14.09      8.90 o 
   2   0  14        2.76        3.71      5.87 o 
   3   0  14      484.91      479.47     16.32 o 
   4   0  14       46.97       27.71      8.02 o 
   5   0  14       31.30       30.75      9.89 o 
   6   0  14      123.73      111.05     13.39 o 
   7   0  14      132.34      102.29     14.59 o 
   8   0  14        0.99       -3.96      9.25 o 
  -7   1  14       13.36       33.64     14.43 o 
  -6   1  14      116.71      116.92     16.48 o 
  -5   1  14        2.91        0.32      9.95 o 
  -4   1  14        8.13       10.98      9.35 o 
  -3   1  14       58.00       29.83     10.88 o 
  -2   1  14       17.85       27.04      8.91 o 
  -1   1  14      175.45      279.42     31.64 o 
   0   1  14      173.88      206.47     13.13 o 
   1   1  14      107.82       94.89     13.06 o 
   2   1  14      177.67      173.57     14.92 o 
   3   1  14      387.05      397.32     16.62 o 
   4   1  14       69.91       90.82     23.76 o 
   5   1  14      138.84      120.16     16.14 o 
   6   1  14       49.19       44.85     10.92 o 
   7   1  14       36.42       30.95     10.91 o 
   8   1  14       13.84        2.77     12.17 o 
  -7   2  14       13.82       -3.98     15.37 o 
  -6   2  14       11.68       -1.77     13.36 o 
  -5   2  14       20.16       -1.58     12.19 o 
  -4   2  14       90.34      111.39     33.70 o 
  -3   2  14       47.45       37.18     15.94 o 
  -2   2  14       38.56       40.47     11.79 o 
  -1   2  14        2.23       -6.19      8.03 o 
   0   2  14     1131.87     1168.27     36.29 o 
   1   2  14       33.39       35.74     12.26 o 
   2   2  14       51.27       52.11      8.96 o 
   3   2  14      199.09      195.82     13.76 o 
   4   2  14      371.05      397.96     16.00 o 
   5   2  14       25.99       25.98      8.38 o 
   6   2  14      230.19      243.18     31.40 o 
   7   2  14      146.22      183.04     23.88 o 
   8   2  14       19.99        8.53      9.36 o 
   9   2  14        1.76       12.60      8.79 o 
  -7   3  14       55.74       67.84     34.29 o 
  -6   3  14       18.19       -4.84     24.36 o 
  -5   3  14        5.38       -7.11     16.90 o 
  -4   3  14       14.38        4.14     19.81 o 
  -3   3  14       32.64       31.78     13.99 o 
  -2   3  14       12.58       32.70     12.96 o 
  -1   3  14      273.64      348.49     23.90 o 
   0   3  14       28.50       15.60     12.96 o 
   1   3  14      236.87      200.93     15.84 o 
   2   3  14        7.80       -0.14      6.68 o 
   3   3  14      902.62      926.63     26.69 o 
   4   3  14        8.71       -8.00      8.80 o 
   5   3  14      216.88      241.56     14.63 o 
   6   3  14      117.19       96.06     13.87 o 
   7   3  14        7.61       12.12     22.51 o 
   8   3  14        0.41        5.60      9.31 o 
   9   3  14       44.77       40.81     10.90 o 
  -6   4  14       94.75       99.38     38.11 o 
  -5   4  14        0.30       10.41     18.86 o 
  -4   4  14       14.19       21.31     14.51 o 
  -3   4  14       28.91       16.93     16.15 o 
  -2   4  14        0.54        4.05     11.36 o 
  -1   4  14       20.10       18.22     12.34 o 
   0   4  14       54.39       58.28     23.06 o 
   1   4  14        4.15        1.27      9.59 o 
   2   4  14      693.09      894.51     83.21 o 
   3   4  14        0.24        0.93      8.71 o 
   4   4  14      130.14      137.53     12.71 o 
   5   4  14       37.04       16.15     12.66 o 
   6   4  14      149.28      174.85     22.58 o 
   7   4  14       29.67       13.06      8.78 o 
   8   4  14       64.66       52.80     10.88 o 
   9   4  14       10.27        3.91      9.91 o 
  10   4  14       29.79       37.99     16.27 o 
  -6   5  14        0.02      -46.43     53.27 o 
  -5   5  14        4.19       27.21     42.70 o 
  -4   5  14       24.95       -0.19     14.02 o 
  -3   5  14       58.10       64.86     20.30 o 
  -2   5  14       21.28       24.38     17.07 o 
  -1   5  14       18.23        8.41     14.14 o 
   0   5  14       17.69       20.05     20.68 o 
   1   5  14       10.52       10.26     11.47 o 
   2   5  14       18.29        3.64     10.59 o 
   3   5  14      776.81      838.75     54.06 o 
   4   5  14       56.76       57.83     10.08 o 
   5   5  14      159.49      190.50     13.22 o 
   6   5  14       10.50       13.52     11.23 o 
   7   5  14      195.30      208.41     15.84 o 
   8   5  14       13.68        0.60     10.68 o 
   9   5  14      315.04      328.12     27.57 o 
  10   5  14       29.47       32.72     16.66 o 
  -5   6  14        3.21       14.01     20.78 o 
  -4   6  14        0.38       -4.52     23.10 o 
  -3   6  14        0.08      -14.91     14.91 o 
  -2   6  14       45.07       25.77     15.24 o 
  -1   6  14        2.96       -4.48     14.48 o 
   0   6  14      131.26      131.33     22.88 o 
   1   6  14       47.21       37.81     17.24 o 
   2   6  14      104.60      120.09     17.83 o 
   3   6  14       16.56       16.79     18.70 o 
   4   6  14       55.31       35.74     16.74 o 
   5   6  14        2.34       13.75      8.28 o 
   6   6  14      229.12      260.69     15.10 o 
   7   6  14       23.86       18.64     12.70 o 
   8   6  14        0.87        9.06      8.74 o 
   9   6  14       11.97       -6.62     12.81 o 
  10   6  14      363.55      311.77     44.66 o 
  -4   7  14        0.09      -17.80     20.98 o 
  -3   7  14        3.38        2.07     21.99 o 
  -2   7  14        1.34       -9.71     14.21 o 
  -1   7  14        0.48        9.74     14.17 o 
   0   7  14       36.89       18.81     13.96 o 
   1   7  14       44.59       20.24     14.58 o 
   2   7  14       14.21       26.30     17.11 o 
   3   7  14      197.13      259.15     39.36 o 
   4   7  14       13.63        2.73     21.03 o 
   5   7  14      154.32      168.77     25.59 o 
   6   7  14       32.04       34.85      9.72 o 
   7   7  14      105.42      106.32     13.97 o 
   8   7  14        9.80       13.25      8.75 o 
   9   7  14      101.11      105.24     14.21 o 
  10   7  14        0.44       17.32     38.38 o 
  -3   8  14        5.94       15.88     16.27 o 
  -2   8  14        8.05        0.51     20.64 o 
  -1   8  14        6.84       10.10     15.31 o 
   0   8  14       99.35      104.52     19.50 o 
   1   8  14        1.84       -3.86     12.02 o 
   2   8  14      117.00      157.71     21.76 o 
   3   8  14        2.59       26.89     17.29 o 
   4   8  14      110.28       93.29     22.64 o 
   5   8  14       27.00       24.94     23.90 o 
   6   8  14      274.48      344.71    153.25 o 
   7   8  14        6.65       12.16      8.21 o 
   8   8  14        9.44       18.62     13.23 o 
   9   8  14        0.19       -0.28      9.28 o 
  10   8  14      277.14      252.21     43.41 o 
  -2   9  14        4.19      -10.28     15.84 o 
  -1   9  14       18.48       20.91     18.96 o 
   0   9  14        0.07       12.85     23.36 o 
   1   9  14        8.90        4.92     12.83 o 
   2   9  14        1.22       28.62     29.26 o 
   3   9  14      263.56      308.18     49.82 o 
   4   9  14        5.22        0.85     12.17 o 
   5   9  14        8.02        8.95     17.42 o 
   6   9  14       11.76        5.56     16.66 o 
   7   9  14      147.24      177.62     24.03 o 
   8   9  14        8.45       -3.87      8.37 o 
   9   9  14      124.05       90.07     13.83 o 
  10   9  14       12.49        3.14     22.33 o 
  -1  10  14        0.13        4.57     14.66 o 
   0  10  14       42.96       32.39     17.54 o 
   1  10  14       19.12       -2.79     13.37 o 
   2  10  14       30.07       25.43     26.84 o 
   3  10  14        2.07       -1.90     16.28 o 
   4  10  14      109.79       55.80     22.61 o 
   5  10  14        6.85        5.21     16.30 o 
   6  10  14       84.00       65.57     23.24 o 
   7  10  14        0.06       15.31     26.09 o 
   8  10  14        0.90        4.26     22.30 o 
   9  10  14       59.17       16.48     15.37 o 
   0  11  14        3.49        5.11     25.63 o 
   1  11  14        4.27       19.80     16.64 o 
   2  11  14        0.46       -8.93     15.04 o 
   3  11  14       84.53       96.32     23.72 o 
   4  11  14        0.07       11.26     18.31 o 
   5  11  14        8.48       13.71     19.59 o 
   6  11  14        0.26       22.59     21.41 o 
   7  11  14       21.46        5.48     18.14 o 
   8  11  14        7.87      -17.86     25.94 o 
   2  12  14       22.02        1.93     18.78 o 
   3  12  14        8.99       69.16     41.25 o 
   4  12  14       24.05       19.08     27.13 o 
   5  12  14        9.12      -19.14     19.14 o 
   6  12  14      100.34       60.45     21.74 o 
   7  12  14        1.67       45.31     42.64 o 
  -5  -6  15       16.56       18.01      7.01 o 
  -3  -6  15        3.40      -12.56     17.74 o 
  -2  -6  15      195.20      159.56     30.06 o 
  -1  -6  15        1.30      -18.51     19.69 o 
   0  -6  15        2.62      -11.28     18.95 o 
   1  -6  15       10.61       25.60     17.26 o 
  -6  -5  15       39.61       17.87     13.01 o 
  -5  -5  15       44.81       29.70     10.63 o 
  -4  -5  15        6.59       12.17     10.85 o 
  -3  -5  15      203.84      205.10     44.59 o 
  -2  -5  15        9.50        2.31     15.75 o 
  -1  -5  15       56.54       33.79     19.60 o 
   0  -5  15       21.42       37.88     19.96 o 
   1  -5  15       80.78      103.50     26.27 o 
   2  -5  15        3.04        4.68     22.95 o 
  -7  -4  15        1.38        7.97     18.74 o 
  -6  -4  15      178.50      176.89     23.48 o 
  -5  -4  15       32.47       23.99     11.99 o 
  -4  -4  15       13.66        3.63      7.07 o 
  -3  -4  15       16.28       13.73      8.58 o 
  -2  -4  15      265.59      241.68     50.31 o 
  -1  -4  15       11.52       20.33      6.12 o 
   0  -4  15       21.55       18.37      9.39 o 
   1  -4  15       49.90       56.35     20.05 o 
   3  -4  15       26.42        7.85     17.32 o 
   4  -4  15      171.10      173.09     63.98 o 
  -7  -3  15        5.72       16.71     17.01 o 
  -6  -3  15       20.85       35.34     11.58 o 
  -5  -3  15      225.15      189.26     16.80 o 
  -4  -3  15        0.64        6.73      7.71 o 
  -3  -3  15        6.81       10.11      8.09 o 
  -2  -3  15       15.70       29.28      8.95 o 
  -1  -3  15        3.90       -4.29     12.29 o 
   0  -3  15       15.77       15.04      8.72 o 
   1  -3  15      151.71      131.31     15.90 o 
   2  -3  15       33.21       26.95      8.11 o 
   3  -3  15       13.54       42.91     18.48 o 
   4  -3  15       82.76       67.25     21.65 o 
   5  -3  15       17.46      -20.37     20.37 o 
  -7  -2  15       11.97       -9.73      9.73 o 
  -6  -2  15       19.89        1.75     23.56 o 
  -5  -2  15       32.55       46.20     18.69 o 
  -4  -2  15       16.75       17.07     11.14 o 
  -3  -2  15      137.49      136.13     16.72 o 
  -2  -2  15        4.54       10.86      7.77 o 
  -1  -2  15        0.22       10.54      6.46 o 
   0  -2  15       86.63       93.17      9.99 o 
   1  -2  15       67.82       66.59      9.33 o 
   2  -2  15       74.86       81.38     13.08 o 
   3  -2  15       19.56       14.79      7.72 o 
   4  -2  15      191.12      176.97     25.30 o 
   5  -2  15       30.11       12.01      7.20 o 
   6  -2  15        0.51       -3.61     15.10 o 
  -7  -1  15        3.02        9.21     13.50 o 
  -6  -1  15       22.82       17.36     14.71 o 
  -5  -1  15       40.36       43.79     10.83 o 
  -4  -1  15        9.50       18.02      9.07 o 
  -3  -1  15      109.62      126.23     18.01 o 
  -2  -1  15      367.13      378.87     17.31 o 
  -1  -1  15        1.54        6.18      7.71 o 
   0  -1  15       33.72       54.43      9.65 o 
   1  -1  15      242.32      263.27     18.25 o 
   2  -1  15       42.62       61.40     11.37 o 
   3  -1  15       28.59       25.51      8.45 o 
   4  -1  15      131.19      120.64     13.23 o 
   5  -1  15      295.85      303.36     35.28 o 
   6  -1  15        3.83       -0.33      6.08 o 
   7  -1  15        1.54       12.72      7.67 o 
  -7   0  15        5.49      -16.72     16.72 o 
  -6   0  15        0.18       12.33     14.43 o 
  -5   0  15        0.51       -8.04     10.67 o 
  -4   0  15        0.43        6.71      9.57 o 
  -3   0  15       97.30      124.11     15.87 o 
  -2   0  15       60.91       41.53     12.83 o 
  -1   0  15        2.88        9.16      7.73 o 
   0   0  15       49.40       44.13      9.92 o 
   1   0  15      417.41      451.67     20.34 o 
   2   0  15      242.21      261.83     24.50 o 
   3   0  15       76.88       74.68     10.21 o 
   4   0  15       89.98       85.88      9.66 o 
   5   0  15      165.66      177.22     35.34 o 
   6   0  15       30.49       41.78     28.07 o 
   7   0  15       76.09       62.37     11.22 o 
  -7   1  15        0.81       14.21     17.29 o 
  -6   1  15       29.07       43.03     18.37 o 
  -5   1  15       29.98       21.83     13.44 o 
  -4   1  15       27.28       29.31     10.98 o 
  -3   1  15       26.14       25.79     11.18 o 
  -2   1  15       60.98       57.79     11.70 o 
  -1   1  15       41.19       35.12      9.52 o 
   0   1  15      174.12      219.47     16.35 o 
   1   1  15       64.87       81.30     12.17 o 
   2   1  15      153.75      138.24     13.19 o 
   3   1  15       68.98       70.83     10.61 o 
   4   1  15      777.11      784.38     34.60 o 
   5   1  15       88.65       85.96     23.26 o 
   6   1  15       47.48       37.10     11.28 o 
   7   1  15       59.80       72.91     26.87 o 
   8   1  15      193.82      202.39     20.60 o 
  -7   2  15        0.90       16.02     28.10 o 
  -6   2  15       20.17       52.19     16.25 o 
  -5   2  15      109.00      128.98     18.39 o 
  -4   2  15        0.98        1.66      9.65 o 
  -3   2  15       81.31       81.74     13.40 o 
  -2   2  15       41.52       49.43     15.24 o 
  -1   2  15        1.07       -3.99     11.30 o 
   0   2  15       36.23       32.23     11.65 o 
   1   2  15      358.04      364.69     19.85 o 
   2   2  15        2.58        9.19      8.82 o 
   3   2  15        5.64       14.30      9.72 o 
   4   2  15       82.23       86.90     11.19 o 
   5   2  15      171.08      167.13     16.09 o 
   6   2  15        3.44       10.19     15.86 o 
   7   2  15      124.94       96.44     14.42 o 
   8   2  15      102.04       67.32     30.41 o 
  -6   3  15       32.12       60.71     26.52 o 
  -5   3  15       15.86       21.34     26.32 o 
  -4   3  15       50.41       36.38     19.63 o 
  -3   3  15       11.22       21.25     16.51 o 
  -2   3  15       14.31       13.61     14.74 o 
  -1   3  15        3.78        3.14     10.11 o 
   0   3  15      315.40      433.79     21.43 o 
   1   3  15       18.84       39.72     11.30 o 
   2   3  15       33.56       37.93     12.31 o 
   3   3  15       12.54       13.65      9.38 o 
   4   3  15      543.79      566.60     24.34 o 
   5   3  15       14.57       11.29      7.67 o 
   6   3  15        9.71       12.65      9.35 o 
   7   3  15       98.56       78.42     14.61 o 
   8   3  15      159.54      131.00     17.01 o 
   9   3  15        0.83        0.97      9.37 o 
  -6   4  15        2.54       27.27     47.88 o 
  -5   4  15       54.81       63.75     25.82 o 
  -4   4  15        0.74        3.06     16.20 o 
  -3   4  15       12.75        5.27     18.55 o 
  -2   4  15       42.51       18.46     18.95 o 
  -1   4  15       10.86        3.12     11.59 o 
   0   4  15        7.43        0.42     10.29 o 
   1   4  15      194.24      165.44     18.70 o 
   2   4  15        0.68       -1.11      9.70 o 
   3   4  15      215.13      251.18     17.81 o 
   4   4  15        4.42        7.46      7.83 o 
   5   4  15     1283.99     1310.36     39.54 o 
   6   4  15       11.09        9.35      7.77 o 
   7   4  15      308.72      246.17     47.53 o 
   8   4  15       31.31       25.74     10.69 o 
   9   4  15       10.05        1.44      9.46 o 
  -5   5  15        0.19       -5.00     20.01 o 
  -4   5  15        0.81       13.31     25.74 o 
  -3   5  15       11.53       13.29     14.54 o 
  -2   5  15      234.27      314.11     75.42 o 
  -1   5  15       33.16       32.91     15.09 o 
   0   5  15       21.51        4.06     14.87 o 
   1   5  15       10.73        6.59     11.50 o 
   2   5  15       68.90       78.11     19.31 o 
   3   5  15       15.49       11.85     10.20 o 
   4   5  15      169.53      187.84     43.18 o 
   5   5  15        3.51       10.37      9.82 o 
   6   5  15      257.18      252.62     18.41 o 
   7   5  15       15.22       20.38     10.60 o 
   8   5  15      514.75      449.45     23.67 o 
   9   5  15        3.96       -3.27     13.31 o 
  -4   6  15        3.27       18.71     31.85 o 
  -3   6  15      423.52      348.64    118.99 o 
  -2   6  15        6.68        1.91     13.35 o 
  -1   6  15      360.53      363.43     30.86 o 
   0   6  15        2.67        7.52     12.83 o 
   1   6  15       62.18      102.18     18.32 o 
   2   6  15       30.04       38.50     14.95 o 
   3   6  15       13.17       20.02     20.17 o 
   4   6  15       12.26       22.60     24.59 o 
   5   6  15      211.48      243.86     17.57 o 
   6   6  15        9.36        6.47     11.27 o 
   7   6  15      123.56      108.30     14.79 o 
   8   6  15        0.16        1.86     13.67 o 
   9   6  15       40.72       48.41     14.25 o 
  -4   7  15        0.36        2.63     19.10 o 
  -3   7  15        1.01        2.54     18.33 o 
  -2   7  15      643.25      679.26    121.09 o 
  -1   7  15        3.45       23.13     16.02 o 
   0   7  15       24.77       21.46     14.92 o 
   1   7  15       20.27       34.46     15.40 o 
   2   7  15      146.22      160.74     22.36 o 
   3   7  15        9.72       33.67     40.20 o 
   4   7  15       57.94       59.76     17.22 o 
   5   7  15        6.76       32.08     30.00 o 
   6   7  15        1.39       10.78      8.85 o 
   7   7  15        3.41        6.62     10.49 o 
   8   7  15      184.08      170.27     15.48 o 
   9   7  15        3.42        4.93     10.54 o 
  -3   8  15       27.00       12.96     17.50 o 
  -2   8  15        9.47        6.50     19.40 o 
  -1   8  15       30.99       45.17     29.69 o 
   0   8  15       13.44      -11.62     14.47 o 
   1   8  15       96.52      108.84     20.21 o 
   2   8  15        0.10        1.53     37.71 o 
   3   8  15      116.47      139.29     22.30 o 
   4   8  15        2.39        6.03     13.75 o 
   5   8  15      124.56      134.03     26.20 o 
   6   8  15       13.02       18.58     19.01 o 
   7   8  15      128.51      127.57     17.39 o 
   8   8  15       16.68       27.49     11.02 o 
   9   8  15       23.55       12.15     16.17 o 
  -2   9  15       28.77       35.82     19.77 o 
  -1   9  15        6.21       14.73     17.55 o 
   0   9  15       21.07       33.24     28.72 o 
   1   9  15        0.49       11.30     23.83 o 
   2   9  15       73.22       28.33     27.87 o 
   3   9  15        1.51       28.66     16.83 o 
   4   9  15       24.87      -17.36     17.36 o 
   5   9  15        9.36       22.69     16.14 o 
   6   9  15      108.79      108.43     26.74 o 
   7   9  15       22.49       41.10     29.21 o 
   8   9  15       49.07       49.22     21.19 o 
   9   9  15        2.12       -2.34      8.35 o 
   0  10  15        1.56       29.15     18.38 o 
   1  10  15       71.38       55.81     20.08 o 
   2  10  15        5.49       56.70     23.10 o 
   3  10  15       31.58       42.32     23.29 o 
   4  10  15        3.63       35.78     22.07 o 
   5  10  15      109.05      136.26     37.82 o 
   6  10  15        1.68       21.39     20.90 o 
   7  10  15       10.48        8.41     19.72 o 
   8  10  15        3.40        7.30     10.68 o 
   1  11  15       22.20       40.22     19.94 o 
   2  11  15       42.45       40.87     20.49 o 
   3  11  15        1.87      -18.59     18.59 o 
   4  11  15       24.72       38.12     23.39 o 
   5  11  15        3.82        2.00     21.62 o 
   6  11  15       52.88       88.28     28.58 o 
   7  11  15        0.03      -15.15     22.51 o 
  -4  -5  16      114.04       88.18     25.41 o 
  -3  -5  16       21.08       28.64     19.75 o 
  -2  -5  16       24.30       23.42     20.20 o 
  -1  -5  16       22.93       34.11     21.47 o 
   0  -5  16      102.92      122.27     28.37 o 
   1  -5  16        0.36       -3.49     18.00 o 
  -5  -4  16       12.81       -1.92     11.30 o 
  -4  -4  16       27.16       22.66     11.39 o 
  -3  -4  16       11.33        6.37      8.58 o 
  -2  -4  16       30.84       24.28      7.48 o 
  -1  -4  16      125.75      177.77     30.41 o 
   0  -4  16       91.05       82.68     24.96 o 
   1  -4  16        1.84       31.86     20.14 o 
   3  -4  16      171.78      214.61     34.11 o 
  -6  -3  16       26.02       11.92     10.98 o 
  -5  -3  16      116.36      126.71     16.20 o 
  -4  -3  16        2.45       12.13      9.63 o 
  -3  -3  16        0.14        1.62      8.14 o 
  -2  -3  16      205.71      241.50     29.25 o 
  -1  -3  16      243.03      232.67     39.78 o 
   0  -3  16      108.66      128.40     19.22 o 
   1  -3  16        2.24       -3.35      6.90 o 
   3  -3  16       48.93       54.13     21.08 o 
   4  -3  16        0.13       -1.30     17.03 o 
  -6  -2  16        4.51       17.55     12.01 o 
  -5  -2  16        0.19       -0.47      8.40 o 
  -4  -2  16      179.91      178.04     21.11 o 
  -3  -2  16       58.16       37.44     11.32 o 
  -2  -2  16       46.75       43.08      9.14 o 
  -1  -2  16      135.21      101.99     14.09 o 
   0  -2  16      167.31      129.09     13.72 o 
   1  -2  16       12.28       17.53      6.49 o 
   2  -2  16       81.58       68.48      9.87 o 
   3  -2  16      238.56      204.47     66.76 o 
   4  -2  16       24.68        7.70     16.46 o 
   5  -2  16       48.59       71.19     22.68 o 
  -6  -1  16        6.10       36.54     12.86 o 
  -5  -1  16        5.46        1.62     16.73 o 
  -4  -1  16       54.82       52.13     12.67 o 
  -3  -1  16       16.78       14.35     11.14 o 
  -2  -1  16        2.24       12.64      8.15 o 
  -1  -1  16      261.51      254.84     16.02 o 
   0  -1  16       81.24       71.97     12.61 o 
   1  -1  16        2.43       14.01     11.69 o 
   2  -1  16       53.92       68.72     10.62 o 
   3  -1  16       78.89       74.75     10.51 o 
   4  -1  16        0.26        0.14      7.99 o 
   5  -1  16       27.22       31.31     16.52 o 
   6  -1  16       70.08       59.70     11.77 o 
  -6   0  16        6.62       32.08     15.39 o 
  -5   0  16        0.27       11.13     13.60 o 
  -4   0  16        5.14       -4.34     15.90 o 
  -3   0  16       33.97       38.98     12.89 o 
  -2   0  16       86.88      122.95     13.13 o 
  -1   0  16       56.79       57.12     25.26 o 
   0   0  16       51.41       41.44     10.80 o 
   1   0  16        0.74       -7.12      9.60 o 
   2   0  16      462.65      474.20     20.92 o 
   3   0  16        2.18        6.76      8.14 o 
   4   0  16       32.80       32.88      8.52 o 
   5   0  16       80.98       81.21     30.25 o 
   6   0  16      174.92      160.17     25.75 o 
  -6   1  16        8.16      -16.20     16.20 o 
  -5   1  16        3.82       -0.02     16.56 o 
  -4   1  16       60.18       66.09     13.50 o 
  -3   1  16        5.42       25.74     12.92 o 
  -2   1  16       36.72       29.22     10.58 o 
  -1   1  16      142.42      155.39     14.53 o 
   0   1  16        5.75      -12.44     12.44 o 
   1   1  16      101.09      121.68     13.48 o 
   2   1  16       26.69        8.76     18.40 o 
   3   1  16      432.28      424.62     24.88 o 
   4   1  16      135.22      110.07     20.96 o 
   5   1  16       18.75       21.89     12.52 o 
   6   1  16      110.24       96.67     17.47 o 
   7   1  16      127.90      106.94     21.72 o 
  -6   2  16       86.66       94.73     49.19 o 
  -5   2  16        0.81        0.86     11.57 o 
  -4   2  16        1.46        7.21     18.01 o 
  -3   2  16       15.15       21.45     13.63 o 
  -2   2  16       31.96       38.24     14.39 o 
  -1   2  16       20.18       47.52     20.24 o 
   0   2  16      187.22      191.82     19.93 o 
   1   2  16       34.10       36.26     11.25 o 
   2   2  16      225.28      240.19     29.82 o 
   3   2  16        0.91        2.51     11.72 o 
   4   2  16       17.13        9.90      9.14 o 
   5   2  16      107.79      105.52     13.56 o 
   6   2  16      210.96      209.83     18.39 o 
   7   2  16        3.07       -0.76     10.49 o 
   8   2  16        3.39       17.38     12.64 o 
  -5   3  16        0.80       32.32     18.86 o 
  -4   3  16       23.61       17.98     18.23 o 
  -3   3  16       51.67       55.48     21.31 o 
  -2   3  16        2.27       21.30     13.36 o 
  -1   3  16       48.62       71.63     15.28 o 
   0   3  16      120.45      123.51     32.30 o 
   1   3  16       18.97       14.78      9.34 o 
   2   3  16        1.34       -7.22      8.57 o 
   3   3  16      260.15      251.25     19.60 o 
   4   3  16        3.85        2.62      9.30 o 
   5   3  16      215.27      198.69     17.05 o 
   6   3  16        7.95       -2.20     12.05 o 
   7   3  16       69.82       44.30     12.43 o 
   8   3  16       38.30       42.94     12.91 o 
  -5   4  16        3.38        2.77     18.95 o 
  -4   4  16       59.21       37.31     22.03 o 
  -3   4  16        0.53      -19.73     19.73 o 
  -2   4  16        0.82       34.56     37.39 o 
  -1   4  16       32.98       26.39     21.17 o 
   0   4  16      107.49      104.75     18.05 o 
   1   4  16       45.87       15.16     10.20 o 
   2   4  16        8.02        7.55     12.28 o 
   3   4  16       11.31        3.66      8.27 o 
   4   4  16       12.31        2.38      7.94 o 
   5   4  16        3.17       -5.17      9.29 o 
   6   4  16       57.26       52.64     10.56 o 
   7   4  16       15.68        3.19     16.12 o 
   8   4  16       46.92       44.61     13.91 o 
  -4   5  16        1.29        4.53     19.14 o 
  -3   5  16       92.58       57.57     32.76 o 
  -2   5  16       21.73       13.38     18.46 o 
  -1   5  16       74.18      107.10     23.42 o 
   0   5  16       29.78       39.10     15.31 o 
   1   5  16       28.84       29.43     15.03 o 
   2   5  16       23.86       41.72     16.79 o 
   3   5  16        1.22       -0.07      9.70 o 
   4   5  16       19.00       27.74     14.70 o 
   5   5  16      201.83      255.68     17.07 o 
   6   5  16        5.30        5.08     10.46 o 
   7   5  16        0.36       -5.33     13.30 o 
   8   5  16       34.60       33.94     12.54 o 
  -4   6  16       67.49       78.72     28.75 o 
  -3   6  16        6.65       25.64     22.75 o 
  -2   6  16      184.76       93.97     35.90 o 
  -1   6  16        3.41       -4.98     26.93 o 
   0   6  16       80.80      112.35     32.35 o 
   1   6  16        5.53       35.13     18.54 o 
   2   6  16       22.34       23.50     16.85 o 
   3   6  16       40.07       22.32     14.78 o 
   4   6  16       58.82       59.93     13.89 o 
   5   6  16       11.01       18.90     13.23 o 
   6   6  16      120.35      118.44     15.33 o 
   7   6  16        1.38       10.19      9.03 o 
   8   6  16       98.19       74.57     18.78 o 
   9   6  16        0.17       26.33     13.23 o 
  -3   7  16        0.29       43.99     33.42 o 
  -2   7  16        0.18        5.45     22.74 o 
  -1   7  16       34.61       -3.32     24.39 o 
   0   7  16        0.29       -8.15     14.47 o 
   1   7  16        6.31      -14.36     24.58 o 
   2   7  16       30.39       31.19     21.01 o 
   3   7  16       39.44       48.09     17.38 o 
   4   7  16       14.17       24.59     15.27 o 
   5   7  16       42.20       31.43     12.76 o 
   6   7  16        0.42       -9.12      9.17 o 
   7   7  16        4.21       -9.36      9.49 o 
   8   7  16        8.36       -3.68     13.38 o 
   9   7  16      174.19      191.15     36.91 o 
  -2   8  16        6.94       23.23     18.67 o 
  -1   8  16        7.09       18.99     17.32 o 
   0   8  16        2.84        9.48     40.05 o 
   1   8  16        6.81       37.76     20.84 o 
   2   8  16      163.42      166.72     30.43 o 
   3   8  16        2.47       23.00     16.38 o 
   4   8  16       18.32       42.01     17.96 o 
   5   8  16        0.08      -28.43     28.43 o 
   6   8  16       19.48       39.86     13.98 o 
   7   8  16        7.60        1.95      8.81 o 
   8   8  16        2.04       10.61     11.62 o 
  -1   9  16        8.44       15.02     17.50 o 
   0   9  16        3.94       15.07     25.66 o 
   1   9  16        2.23        6.29     17.80 o 
   2   9  16        0.97       13.61     24.34 o 
   3   9  16      197.99      181.49     57.58 o 
   4   9  16        2.51      -12.19     27.20 o 
   5   9  16        0.44        2.08     14.57 o 
   6   9  16       11.38        2.02     17.80 o 
   7   9  16        4.94       -1.60     14.77 o 
   8   9  16        9.20       -0.17     28.24 o 
   1  10  16        0.18       -0.83     15.10 o 
   2  10  16       23.37       66.47     21.54 o 
   3  10  16       18.14       38.95     24.67 o 
   4  10  16       11.22       15.26     22.14 o 
   5  10  16        1.38        1.26     27.39 o 
   6  10  16       12.99       77.56     22.19 o 
   7  10  16        2.20       -5.57     39.92 o 
   3  11  16        4.63        9.94     17.72 o 
   4  11  16        8.22       -5.88     27.55 o 
   5  11  16       24.19       30.56     33.44 o 
   6  11  16        1.00        0.91     26.45 o 
  -3  -4  17       75.60       48.90     16.47 o 
  -2  -4  17       20.51       12.05     19.13 o 
  -1  -4  17        2.80      -16.38     20.11 o 
   0  -4  17      152.81      112.83     28.37 o 
   1  -4  17       32.98       32.04     21.77 o 
  -4  -3  17        3.71        9.67     10.36 o 
  -3  -3  17        8.56       30.23      9.57 o 
  -2  -3  17       18.25       11.41     11.47 o 
  -1  -3  17       80.73       78.75     14.24 o 
   0  -3  17       65.15       46.32      8.46 o 
   1  -3  17      211.19      277.47     35.09 o 
  -5  -2  17       45.58       43.23     15.98 o 
  -4  -2  17       10.24       14.67      9.88 o 
  -3  -2  17        1.80       -9.87      9.87 o 
  -2  -2  17       50.96       50.93     14.44 o 
  -1  -2  17       42.99       58.96     14.28 o 
   0  -2  17       57.42       56.65      8.89 o 
   1  -2  17       70.93       71.33      8.87 o 
   2  -2  17        0.09       -2.42      5.64 o 
   3  -2  17        6.31       -3.14     16.85 o 
   4  -2  17      201.62      179.78     31.03 o 
  -5  -1  17       16.87        6.24     36.10 o 
  -4  -1  17        0.07      -16.53     25.39 o 
  -3  -1  17       35.85       23.75     11.87 o 
  -2  -1  17        1.80        0.18      8.96 o 
  -1  -1  17       40.02       38.92     13.18 o 
   0  -1  17      129.47      129.57     12.23 o 
   1  -1  17        2.96        4.32      8.10 o 
   2  -1  17        2.40       -1.96      8.46 o 
   3  -1  17      172.43      161.93     16.10 o 
   4  -1  17      208.91      213.37     67.98 o 
   5  -1  17       22.20       18.40     15.13 o 
  -5   0  17       16.23       45.63     17.24 o 
  -4   0  17        0.02      -26.50     29.39 o 
  -3   0  17       24.37       35.63     14.82 o 
  -2   0  17       28.77       34.05     12.20 o 
  -1   0  17       27.24       42.68     16.63 o 
   0   0  17        4.39        5.10      9.19 o 
   1   0  17      129.24      125.68     21.62 o 
   2   0  17       19.04       28.38      8.91 o 
   3   0  17       85.46       66.86     11.74 o 
   4   0  17      148.59      139.76     22.59 o 
   5   0  17      145.06      115.34     31.17 o 
  -5   1  17        1.20      -16.65     16.65 o 
  -4   1  17        8.04        7.98     33.15 o 
  -3   1  17       52.55       53.37     15.38 o 
  -2   1  17       68.38       86.66     28.70 o 
  -1   1  17       14.89        2.84     12.14 o 
   0   1  17       51.76       65.47     13.21 o 
   1   1  17       13.43        2.89     14.95 o 
   2   1  17       21.81        4.76     16.32 o 
   3   1  17      132.94      107.96     14.16 o 
   4   1  17       61.34       57.51     10.63 o 
   5   1  17        9.07        5.77     10.18 o 
   6   1  17       24.02       55.95     17.75 o 
  -5   2  17        4.34       -3.32     15.14 o 
  -4   2  17       32.98       49.81     15.32 o 
  -3   2  17       99.64      123.81     19.06 o 
  -2   2  17       27.72       28.10     13.46 o 
  -1   2  17       67.98       87.96     20.25 o 
   0   2  17       17.88       33.75     11.07 o 
   1   2  17       12.70       20.97     12.18 o 
   2   2  17       22.99       33.19     20.00 o 
   3   2  17       78.45       97.35     12.54 o 
   4   2  17       31.10       14.34      9.95 o 
   5   2  17       10.14        9.88      8.53 o 
   6   2  17       21.32       30.10     12.26 o 
   7   2  17      194.69      235.95     21.12 o 
  -5   3  17        1.73       -1.80     15.04 o 
  -4   3  17       10.75       10.81     13.18 o 
  -3   3  17       28.01       21.67     15.17 o 
  -2   3  17       48.47       40.01     15.13 o 
  -1   3  17        1.59       -2.22     14.61 o 
   0   3  17        0.47       16.82     11.92 o 
   1   3  17       74.67       90.98     16.75 o 
   2   3  17        2.30       18.33     10.94 o 
   3   3  17        0.11      -10.42     10.42 o 
   4   3  17       38.34       85.59     27.70 o 
   5   3  17        0.42       -3.27      9.47 o 
   6   3  17      119.42      116.50     16.25 o 
   7   3  17       30.02       35.64     12.86 o 
  -4   4  17        4.40       13.97     16.69 o 
  -3   4  17       95.06      110.46     22.61 o 
  -2   4  17        0.22       -1.78     18.52 o 
  -1   4  17        9.75       16.64     17.88 o 
   0   4  17       64.90       59.25     15.71 o 
   1   4  17       95.72      116.49     30.40 o 
   2   4  17       11.95      -14.07     14.07 o 
   3   4  17       51.49       79.00     14.01 o 
   4   4  17       13.79        5.03     11.49 o 
   5   4  17       10.34       82.85     27.36 o 
   6   4  17        0.18       18.67     11.39 o 
   7   4  17      213.03      177.95     18.52 o 
  -4   5  17        0.20       -9.19     27.64 o 
  -3   5  17        0.14       -3.20     29.85 o 
  -2   5  17       39.66       30.68     21.52 o 
  -1   5  17       14.71        7.77     23.52 o 
   0   5  17       56.21       76.45     36.51 o 
   1   5  17       39.27       41.16     21.99 o 
   2   5  17        2.70       23.53     15.39 o 
   3   5  17        7.26       55.32     35.84 o 
   4   5  17      352.38      394.58     36.13 o 
   5   5  17       92.58      107.10     22.40 o 
   6   5  17       54.93       52.73     16.15 o 
   7   5  17        1.30        5.43     13.79 o 
   8   5  17       17.46        4.00     10.34 o 
  -3   6  17        5.76       17.03     18.39 o 
  -2   6  17        0.00      -22.53     22.53 o 
  -1   6  17       12.61       20.17     28.70 o 
   0   6  17        2.99       12.03     24.62 o 
   1   6  17       17.26      -18.90     18.90 o 
   2   6  17        1.99        8.26     32.93 o 
   3   6  17       41.41       88.61     19.33 o 
   4   6  17       35.06       60.68     29.45 o 
   5   6  17      240.72      236.36     19.90 o 
   6   6  17       32.73       32.99     11.11 o 
   7   6  17       13.73       20.35     12.97 o 
   8   6  17        5.81        6.25     10.14 o 
  -2   7  17       25.99       57.26     21.90 o 
  -1   7  17        0.15        5.44     15.34 o 
   0   7  17      144.45       94.26     37.10 o 
   1   7  17        2.52        3.61     23.11 o 
   2   7  17        0.23       17.55     19.08 o 
   3   7  17       11.23       -8.78     35.17 o 
   4   7  17      147.70       99.22     68.23 o 
   5   7  17       23.57       25.48     13.12 o 
   6   7  17       12.15       15.58     13.15 o 
   7   7  17        6.08        2.55     11.67 o 
   8   7  17       26.07       22.63     12.35 o 
  -1   8  17        1.29       -6.15     16.57 o 
   0   8  17        3.49       19.09     17.77 o 
   1   8  17       88.54       36.62     22.55 o 
   2   8  17       15.35       40.89     21.93 o 
   3   8  17        7.01        5.22     15.62 o 
   4   8  17        3.68       21.97     17.47 o 
   5   8  17       94.02       85.25     27.54 o 
   6   8  17        1.65        4.29     11.48 o 
   7   8  17       56.83       45.33     13.18 o 
   0   9  17        1.51       14.19     18.26 o 
   1   9  17        5.03       11.43     17.40 o 
   2   9  17        4.90        6.22     49.19 o 
   3   9  17        0.78      -15.72     22.74 o 
   4   9  17       12.21       17.29     21.87 o 
   5   9  17        1.37       14.73     17.83 o 
   6   9  17       33.75       72.68     27.88 o 
   7   9  17        3.53       12.72     13.36 o 
   2  10  17        0.02      -19.51     19.51 o 
   3  10  17        7.95        0.64     19.93 o 
   4  10  17        7.18        5.51     24.79 o 
   5  10  17        5.70       35.74     34.72 o 
   6  10  17        9.69       -1.80     16.27 o 
  -2  -3  18       56.55       43.30     13.06 o 
  -1  -3  18       12.92       11.59     13.03 o 
   0  -3  18        3.13        0.71     29.14 o 
  -3  -2  18        0.24       12.63     11.33 o 
  -2  -2  18       26.31       23.26     11.79 o 
  -1  -2  18       83.14       69.83     14.63 o 
   0  -2  18        4.50       -4.96      8.45 o 
   1  -2  18       29.51       24.54      8.19 o 
   2  -2  18       80.83       94.14     26.86 o 
  -4  -1  18      149.51      121.51     18.81 o 
  -3  -1  18       11.89       14.43     11.91 o 
  -2  -1  18       11.96        8.76     10.30 o 
  -1  -1  18        5.57       12.75      8.83 o 
   0  -1  18       51.73       24.08     11.94 o 
   1  -1  18       55.61       56.66     14.49 o 
   2  -1  18       42.99       35.82     15.74 o 
   3  -1  18       34.36       28.49      9.55 o 
  -4   0  18       37.45       28.55     14.82 o 
  -3   0  18       20.78       12.00     14.16 o 
  -2   0  18        0.39       23.58     15.26 o 
  -1   0  18       62.99       59.42     13.87 o 
   0   0  18        6.18       14.66     12.71 o 
   1   0  18        0.43        0.85     10.65 o 
   2   0  18        0.77       12.09     11.24 o 
   3   0  18        0.55        5.13      9.35 o 
   4   0  18       48.17       52.27     32.38 o 
  -4   1  18        5.53       -2.95     15.74 o 
  -3   1  18       30.49       24.49     14.99 o 
  -2   1  18       61.44      100.64     25.17 o 
  -1   1  18       43.44       53.31     14.90 o 
   0   1  18       40.26       64.58     14.30 o 
   1   1  18        2.87       26.89     10.49 o 
   2   1  18       51.73       33.39     11.58 o 
   3   1  18       62.43       45.05     10.63 o 
   4   1  18        3.54        8.16     10.58 o 
   5   1  18      136.03      180.71     53.53 o 
  -4   2  18       25.40       36.90     17.36 o 
  -3   2  18        5.75        0.80     23.72 o 
  -2   2  18        0.43       14.47     44.17 o 
  -1   2  18       68.58       84.37     14.93 o 
   0   2  18        6.73        7.39     10.09 o 
   1   2  18       10.45       28.83     10.96 o 
   2   2  18        5.43      -20.22     25.84 o 
   3   2  18       45.33       59.81     13.13 o 
   4   2  18      161.40      157.92     27.35 o 
   5   2  18        1.42      -10.65     10.65 o 
   6   2  18       27.39       22.03     13.15 o 
  -3   3  18        0.16        2.71     14.54 o 
  -2   3  18       19.67       23.46     13.49 o 
  -1   3  18       99.65      140.59     33.55 o 
   0   3  18       26.61       36.01     15.43 o 
   1   3  18        0.27       13.31     10.71 o 
   2   3  18       50.78       53.91     24.18 o 
   3   3  18        0.65      -11.41     11.41 o 
   4   3  18        0.15      -12.49     12.49 o 
   5   3  18      135.29      146.57     20.34 o 
   6   3  18        5.43       15.60     14.55 o 
  -3   4  18        1.28       -9.74     13.90 o 
  -2   4  18       39.30       42.15     15.99 o 
  -1   4  18        6.45       28.13     13.80 o 
   0   4  18      117.50      117.01     21.11 o 
   1   4  18        2.83       12.74     11.16 o 
   2   4  18       59.85       82.05     26.89 o 
   3   4  18       46.81       64.73     17.82 o 
   4   4  18       28.11        5.07     10.56 o 
   5   4  18        4.38       -9.57      9.57 o 
   6   4  18        0.48       -9.88      9.88 o 
  -2   5  18        2.04        1.50     22.54 o 
  -1   5  18       21.96       24.25     16.86 o 
   0   5  18        1.34       -9.80     21.18 o 
   1   5  18        3.74       18.97     14.39 o 
   2   5  18       23.78       14.32     14.48 o 
   3   5  18       41.49       41.16     37.49 o 
   4   5  18        0.24       23.36     20.42 o 
   5   5  18        4.17       17.06     13.35 o 
   6   5  18       27.81       48.68     24.76 o 
   7   5  18       52.99       22.95     13.95 o 
  -2   6  18       17.20       28.67     19.71 o 
  -1   6  18        3.05       -0.13     13.93 o 
   0   6  18        1.32       15.63     16.59 o 
   1   6  18        2.54       22.22     20.40 o 
   2   6  18      135.50      165.58     22.10 o 
   3   6  18        2.16       18.03     14.01 o 
   4   6  18       35.73       55.41     13.86 o 
   5   6  18       30.85       48.93     13.60 o 
   6   6  18       10.16       -4.71     10.08 o 
   7   6  18        4.03       -0.85      9.57 o 
  -1   7  18        7.82       32.08     19.37 o 
   0   7  18        0.27       10.82     17.18 o 
   1   7  18       20.92       35.06     22.41 o 
   2   7  18        0.01       -7.43     18.84 o 
   3   7  18       58.09       60.48     25.11 o 
   4   7  18       17.85       34.51     15.27 o 
   5   7  18       93.21      118.54     16.95 o 
   6   7  18        4.53      -12.35     12.35 o 
   0   8  18        2.64      -13.24     18.43 o 
   1   8  18        3.83        6.70     19.35 o 
   2   8  18       31.07       64.65     25.38 o 
   3   8  18        4.81        0.73     19.30 o 
   4   8  18       25.92       76.89     64.50 o 
   5   8  18        1.79       -8.89     24.45 o 
   6   8  18       26.56       20.34     14.42 o 
   2   9  18        7.11       42.01     21.90 o 
   3   9  18       11.17        4.72     20.26 o 
   4   9  18        0.02      -25.38     32.73 o 
   5   9  18       78.89       81.89     40.63 o 
  -1  -1  19       23.42       27.90     14.78 o 
   0  -1  19        6.65       -1.62      9.74 o 
   1  -1  19        7.39       19.06     10.49 o 
  -2   0  19        0.24        5.01     11.01 o 
  -1   0  19        4.07       35.63     13.74 o 
   0   0  19       31.26       40.27     15.96 o 
   1   0  19        2.45       17.99     10.14 o 
   2   0  19        1.85        7.05      9.03 o 
  -2   1  19       13.46       -1.04     12.96 o 
  -1   1  19       25.65       51.20     15.69 o 
   0   1  19       17.13        7.31     10.47 o 
   1   1  19      102.56       99.31     14.71 o 
   2   1  19       13.49       16.73     11.68 o 
   3   1  19        5.12       12.58     17.55 o 
  -2   2  19        1.10      -13.56     25.94 o 
  -1   2  19        9.34       24.33     15.13 o 
   0   2  19       34.01       14.75     33.37 o 
   1   2  19       12.86       71.07     16.14 o 
   2   2  19        6.73       42.54     17.70 o 
   3   2  19       88.86       75.16     28.41 o 
   4   2  19       16.58       30.20     11.80 o 
  -2   3  19        3.01       -2.77     18.91 o 
  -1   3  19        0.11       11.63     42.64 o 
   0   3  19       53.35      103.99     19.55 o 
   1   3  19        6.02        9.27     28.42 o 
   2   3  19        2.56        4.60     14.13 o 
   3   3  19       29.78       42.15     15.54 o 
   4   3  19       51.34       32.28     12.31 o 
   5   3  19        3.11       17.03     22.92 o 
  -2   4  19        2.62       20.69     15.75 o 
  -1   4  19       49.60       77.89     43.24 o 
   0   4  19        5.01       10.89     12.99 o 
   1   4  19       31.85       57.09     18.56 o 
   2   4  19       11.66       17.99     31.22 o 
   3   4  19       15.70        8.60     22.11 o 
   4   4  19       22.62       20.13     15.70 o 
   5   4  19        3.41       16.88     11.57 o 
  -1   5  19        0.22       -0.03     20.26 o 
   0   5  19       96.15      104.98     20.01 o 
   1   5  19        2.40        1.61     14.52 o 
   2   5  19       18.55       33.17     14.29 o 
   3   5  19       33.70       48.75     19.16 o 
   4   5  19      149.36      225.09     33.28 o 
   5   5  19        8.81       -1.66     10.25 o 
   0   6  19        0.39       -6.10     16.41 o 
   1   6  19       29.88       31.50     15.61 o 
   2   6  19        6.40       14.90     13.56 o 
   3   6  19       78.57      107.39     18.84 o 
   4   6  19        4.26       13.18     20.29 o 
   5   6  19      163.24      140.70     19.19 o 
   1   7  19        0.69       11.31     17.47 o 
   2   7  19        1.49        1.44     17.84 o 
   3   7  19        0.12        9.63     14.93 o 
   4   7  19       37.31       36.02     20.04 o 
   5   7  19        0.11       61.24     32.63 o 
   1   3  20       46.91       34.23     16.35 o 
   2   3  20        2.52       -9.73     11.72 o 
   1   4  20        1.75       23.56     15.29 o 
   2   4  20       52.01       45.20     23.72 o 
                                                 
